# Supplementary material for: An ELISA-based platform for rapid identification of structure-dependent nucleic acid–protein interactions detects novel DNA triplex interactors
Source: J Biol Chem. 2022 Aug 18;298(10):102398. doi: 10.1016/j.jbc.2022.102398 (PMC9493393; doi:10.1016/j.jbc.2022.102398)
Supplement: Supporting Tables [file mmc2.xlsx]

## Sheet: S1 - Oilgos PNA
Oligo	Sequence	Notes	Source
IVS2 PNA target oligo	CAAAGAGGCATGATACATTGTATCATTATTGCCCTGAAAGAAAGAGATTAGGGAAAGTATTAGAAATAAGATAAACAAAAAA	5' biotin (or pcBiotin) conjugate, 82mer, three phosphorothioate linkages on either end, PAGE purified	IDT
IVS2 complement oligo	TTTTTTGTTTATCTTATTTCTAATACTTTCCCTAATCTCTTTCTTTCAGGGCAATAATGATACAATGTATCATGCCTCTTTG	82mer, three phosphorothioate linkages on either end, PAGE purified	IDT
DNA triplex sense oligo	CTGAATTCCCGTCATCGACTTCGAAGGTTCGAATCCTTCCCCCCCCACCACCCCCTCCCCCTCGGCCGAAATTCGGTACCCGGAT	5' biotin conjugate, 84mer, three phosphorothioate linkages on either end, PAGE purified	IDT
DNA triplex antisense oligo	ATCCGGGTACCGAATTTCGGCCGAGGGGGAGGGGGTGGTGGGGGGGGAAGGATTCGAACCTTCGAAGTCGATGACGGGAATTCAG	84mer, three phosphorothioate linkages on either end, PAGE purified	IDT
AG30 TFO	AGGAAGGGGGGGGTGGTGGGGGAGGGGGAG	30mer, C-6 amino (5’ end) and amino-c7 (3’ end) modifications, PAGE purified	IDT
PNA
IVS2 γMP-tcPNA	KKK-JTTTJTTTJTJT-000-TCTCTTTCTTTCAGGGCA-KKK	Bold/underline indicates γPNA residues; K indicates lysine, J, pseudoisocytosine, 0, 8-amino-2,6,10-trioxaoctanoic acid linkers connecting the Hoogsteen and Watson–Crick domains	Manually synthesized in-house
Primers
IVS2.IP.F	ACAATCCAGCTACCATTCTGCT
IVS2.IP.R	GCAAAAGGGCCTAGCTTGGA
Non-targeting qPCR primers	SimpleChIP® Human RPL30 Exon 3 Primer set #7014 (161bp product)	Control primer set from SimpleChIP Enzymatic Chromatin IP Kit (Cell Signalling #9003)

## Sheet: S2 - Library and screen data
Unique proteins	GeneID	Class	Details	Chromatin associated	PNA triplex, z-score	DNA duplex, z-score	Binds triplex	Binds duplex	DeltaZ(PNAtriplex/DNAduplex)
AHSA1	10598	control	Cochaperone that stimulates HSP90 ATPase activity (By similarity). May affect a step in the endoplasmic reticulum to Golgi trafficking. {ECO:0000250}.	0	-3.72102	-3.43799	0	0	-0.283036
AIRE	326	control	Transcriptional regulator that binds to DNA as a dimer or as a tetramer, but not as a monomer. Binds to G-doublets in an A/T-rich environment; the preferred motif is a tandem repeat of 5'-. ATTGGTTA-3' combined with a 5'-TTATTA-3' box. Binds to nucleosomes (By similarity). Binds to chromatin and interacts selectively with histone H3 that is not methylated at 'Lys-4', not phosphorylated at 'Thr-3'…	1	6.29451	12.0524	1	1	-5.7579
ALKBH3(long)	221120	DNA repair	Dioxygenase that repairs alkylated DNA containing 1-methyladenine (1meA) and 3-methylcytosine (3meC) by oxidative demethylation. Has a strong preference for single-stranded DNA. Able to process alkylated 3mC within double-stranded regions via its interaction with ASCC3, which promotes DNA unwinding to generate single-stranded substrate needed for ALKHB3. May also act on RNA. Requires molecular ox…	1	3.73893	3.41882	0	0	0.320112
ALKBH3(short)	221120	DNA repair	Dioxygenase that repairs alkylated DNA containing 1-methyladenine (1meA) and 3-methylcytosine (3meC) by oxidative demethylation. Has a strong preference for single-stranded DNA. Able to process alkylated 3mC within double-stranded regions via its interaction with ASCC3, which promotes DNA unwinding to generate single-stranded substrate needed for ALKHB3. May also act on RNA. Requires molecular ox…	1	8.50734	7.86531	1	1	0.642024
ALKBH3(var)	221120	DNA repair	Dioxygenase that repairs alkylated DNA containing 1-methyladenine (1meA) and 3-methylcytosine (3meC) by oxidative demethylation. Has a strong preference for single-stranded DNA. Able to process alkylated 3mC within double-stranded regions via its interaction with ASCC3, which promotes DNA unwinding to generate single-stranded substrate needed for ALKHB3. May also act on RNA. Requires molecular ox…	1	0.108545	0.0865063	0	0	0.0220382
ANKRD6	22881	control	Recruits CKI-epsilon to the beta-catenin degradation complex that consists of AXN1 or AXN2 and GSK3-beta and allows efficient phosphorylation of beta-catenin, thereby inhibiting beta-catenin/Tcf signals. {ECO:0000250}.	0	7.76898	8.51784	1	1	-0.74886
ANXA2(var1)	302	control	Calcium-regulated membrane-binding protein whose affinity for calcium is greatly enhanced by anionic phospholipids. It binds two calcium ions with high affinity. May be involved in heat-stress response. Inhibits PCSK9-enhanced LDLR degradation, probably reduces PCSK9 protein levels via a translational mechanism but also competes with LDLR for binding with PCSK9 (PubMed:18799458, PubMed:24808179, …	0	-1.33115	-0.800997	0	0	-0.530154
ANXA2(var2)	302	control	Calcium-regulated membrane-binding protein whose affinity for calcium is greatly enhanced by anionic phospholipids. It binds two calcium ions with high affinity. May be involved in heat-stress response. Inhibits PCSK9-enhanced LDLR degradation, probably reduces PCSK9 protein levels via a translational mechanism but also competes with LDLR for binding with PCSK9 (PubMed:18799458, PubMed:24808179, …	0	-1.16764	-1.22649	0	0	0.0588479
ANXA2(var3)	302	control	Calcium-regulated membrane-binding protein whose affinity for calcium is greatly enhanced by anionic phospholipids. It binds two calcium ions with high affinity. May be involved in heat-stress response. Inhibits PCSK9-enhanced LDLR degradation, probably reduces PCSK9 protein levels via a translational mechanism but also competes with LDLR for binding with PCSK9 (PubMed:18799458, PubMed:24808179, …	0	-0.897117	-1.37668	0	0	0.479564
APEX1	328	DNA repair	Multifunctional protein that plays a central role in the cellular response to oxidative stress. The two major activities of APEX1 in DNA repair and redox regulation of transcriptional factors. Functions as a apurinic/apyrimidinic (AP) endodeoxyribonuclease in the DNA base excision repair (BER) pathway of DNA lesions induced by oxidative and alkylating agents. Initiates repair of AP sites in DNA b…	1	0.133214	0.296049	0	0	-0.162836
APEX2	27301	DNA repair	Function as a weak apurinic/apyrimidinic (AP) endodeoxyribonuclease in the DNA base excision repair (BER) pathway of DNA lesions induced by oxidative and alkylating agents. Initiates repair of AP sites in DNA by catalyzing hydrolytic incision of the phosphodiester backbone immediately adjacent to the damage, generating a single-strand break with 5'-deoxyribose phosphate and 3'-hydroxyl ends. Disp…	1	11.7123	5.68174	1	1	6.03052
APITD1	378708	DNA repair	DNA-binding component of the FA core complex involved in DNA damage repair and genome maintenance. Required for optimal chromatin association of the FA core complex. Required for efficient damage-induced monoubiquitination and focus formation of FANCD2. Stabilizes FAAD24, FANCM and STRA13/CENPX in the FA core complex. Plays a role in DNA interstrand cross-linking (ICL) repair and in recovery of r…	1	-1.00699	-1.88324	0	0	0.876251
APLF	200558	DNA repair	Nuclease involved in single-strand and double-strand DNA break repair. Recruited to sites of DNA damage through interaction with poly(ADP-ribose), a polymeric post-translational modification synthesized transiently at sites of chromosomal damage to accelerate DNA strand break repair reactions. Displays apurinic-apyrimidinic (AP) endonuclease and 3'-5' exonuclease activities in vitro. Also able to…	1	17.4309	20.1351	1	1	-2.70422
APTX	54840	DNA repair	DNA-binding protein involved in single-strand DNA break repair, double-strand DNA break repair and base excision repair. Resolves abortive DNA ligation intermediates formed either at base excision sites, or when DNA ligases attempt to repair non-ligatable breaks induced by reactive oxygen species. Catalyzes the release of adenylate groups covalently linked to 5'-phosphate termini, resulting in th…	1	0.483663	0.617521	0	0	-0.133858
APTX(short)	54840	DNA repair	DNA-binding protein involved in single-strand DNA break repair, double-strand DNA break repair and base excision repair. Resolves abortive DNA ligation intermediates formed either at base excision sites, or when DNA ligases attempt to repair non-ligatable breaks induced by reactive oxygen species. Catalyzes the release of adenylate groups covalently linked to 5'-phosphate termini, resulting in th…	1	0.355316	0.792089	0	0	-0.436774
ASH2L	9070	DNA repair	Component of the Set1/Ash2 histone methyltransferase (HMT) complex, a complex that specifically methylates 'Lys-4' of histone H3, but not if the neighboring 'Lys-9' residue is already methylated. As part of the MLL1/MLL complex it is involved in methylation and dimethylation at 'Lys-4' of histone H3. May function as a transcriptional regulator. May play a role in hematopoiesis. {ECO:0000269|PubMe…	1	-1.95298	-1.50907	0	0	-0.443904
ATG12	9140	control	Ubiquitin-like protein involved in autophagy vesicles formation. Conjugation with ATG5 through a ubiquitin-like conjugating system involving also ATG7 as an E1-like activating enzyme and ATG10 as an E2-like conjugating enzyme, is essential for its function. The ATG12-ATG5 conjugate acts as an E3-like enzyme which is required for lipidation of ATG8 family proteins and their association to the vesi…	0	0.643872	0.261819	0	0	0.382053
ATG2A	23130	control	Required for both autophagosome formation and regulation of lipid droplet morphology and dispersion. {ECO:0000269|PubMed:22219374}.	0	-1.29453	-1.6563	0	0	0.361768
ATM(isof2)	472	DNA repair	Serine/threonine protein kinase which activates checkpoint signaling upon double strand breaks (DSBs), apoptosis and genotoxic stresses such as ionizing ultraviolet A light (UVA), thereby acting as a DNA damage sensor. Recognizes the substrate consensus sequence [ST]-Q. Phosphorylates 'Ser-139' of histone variant H2AX/H2AFX at double strand breaks (DSBs), thereby regulating DNA damage response me…	1	-1.04875	-1.24397	0	0	0.195216
ATM(isof3)	472	DNA repair	Serine/threonine protein kinase which activates checkpoint signaling upon double strand breaks (DSBs), apoptosis and genotoxic stresses such as ionizing ultraviolet A light (UVA), thereby acting as a DNA damage sensor. Recognizes the substrate consensus sequence [ST]-Q. Phosphorylates 'Ser-139' of histone variant H2AX/H2AFX at double strand breaks (DSBs), thereby regulating DNA damage response me…	1	-0.0336258	-1.03389	0	0	1.00026
ATMIN	23300	DNA repair	Transcription factor. Plays a crucial role in cell survival and RAD51 foci formation in response to methylating DNA damage. Involved in regulating the activity of ATM in the absence of DNA damage. May play a role in stabilizing ATM. Binds to the DYNLL1 promoter and activates its transcription. {ECO:0000269|PubMed:15933716, ECO:0000269|PubMed:17525732, ECO:0000269|PubMed:22167198}.	1	2.19982	1.73382	0	0	0.465997
ATR	545	DNA repair	Serine/threonine protein kinase which activates checkpoint signaling upon genotoxic stresses such as ionizing radiation (IR), ultraviolet light (UV), or DNA replication stalling, thereby acting as a DNA damage sensor. Recognizes the substrate consensus sequence [ST]-Q. Phosphorylates BRCA1, CHEK1, MCM2, RAD17, RPA2, SMC1 and p53/TP53, which collectively inhibit DNA replication and mitosis and pro…	1	5.91981	6.50119	1	1	-0.581381
ATRIP	84126	DNA repair	Required for checkpoint signaling after DNA damage. Required for ATR expression, possibly by stabilizing the protein. {ECO:0000269|PubMed:12791985}.	1	2.48826	1.82148	0	0	0.66678
BAP1	8314	DNA repair	Deubiquitinating enzyme that plays a key role in chromatin by mediating deubiquitination of histone H2A and HCFC1. Catalytic component of the PR-DUB complex, a complex that specifically mediates deubiquitination of histone H2A monoubiquitinated at 'Lys-119' (H2AK119ub1). Does not deubiquitinate monoubiquitinated histone H2B. Acts as a regulator of cell growth by mediating deubiquitination of HCFC…	1	1.59295	5.33953	0	1	-3.74658
BCCIP	56647	DNA repair	May promote cell cycle arrest by enhancing the inhibition of CDK2 activity by CDKN1A. May be required for repair of DNA damage by homologous recombination in conjunction with BRCA2. May not be involved in non-homologous end joining (NHEJ). {ECO:0000269|PubMed:10878006, ECO:0000269|PubMed:14726710, ECO:0000269|PubMed:15539944, ECO:0000269|PubMed:15713648, ECO:0000269|PubMed:17947333}.	1	0.524308	0.825019	0	0	-0.300711
BIN2/BRAP1	51411	control	Promotes cell motility and migration, probably via its interaction with the cell membrane and with podosome proteins that mediate interaction with the cytoskeleton. Modulates membrane curvature and mediates membrane tubulation. Plays a role in podosome formation. Inhibits phagocytosis.	0	-1.69051	-2.23363	0	0	0.543121
BLM	641	DNA repair	Participates in DNA replication and repair. Exhibits a magnesium-dependent ATP-dependent DNA-helicase activity that unwinds single- and double-stranded DNA in a 3'-5' direction. Involved in 5'-end resection of DNA during double-strand break (DSB) repair: unwinds DNA and recruits DNA2 which mediates the cleavage of 5'-ssDNA. Negatively regulates sister chromatid exchange (SCE). {ECO:0000269|PubMed…	1	2.18948	0.848912	0	0	1.34057
BRCA1	672	DNA repair	E3 ubiquitin-protein ligase that specifically mediates the formation of 'Lys-6'-linked polyubiquitin chains and plays a central role in DNA repair by facilitating cellular responses to DNA damage. It is unclear whether it also mediates the formation of other types of polyubiquitin chains. The E3 ubiquitin-protein ligase activity is required for its tumor suppressor function. The BRCA1-BARD1 heter…	1	-0.677895	-1.23338	0	0	0.555488
BRCA1(isof2)	672	DNA repair	E3 ubiquitin-protein ligase that specifically mediates the formation of 'Lys-6'-linked polyubiquitin chains and plays a central role in DNA repair by facilitating cellular responses to DNA damage. It is unclear whether it also mediates the formation of other types of polyubiquitin chains. The E3 ubiquitin-protein ligase activity is required for its tumor suppressor function. The BRCA1-BARD1 heter…	1	0.842806	0.929884	0	0	-0.0870775
BRCA1(isof3)	672	DNA repair	E3 ubiquitin-protein ligase that specifically mediates the formation of 'Lys-6'-linked polyubiquitin chains and plays a central role in DNA repair by facilitating cellular responses to DNA damage. It is unclear whether it also mediates the formation of other types of polyubiquitin chains. The E3 ubiquitin-protein ligase activity is required for its tumor suppressor function. The BRCA1-BARD1 heter…	1	-0.791439	-0.34474	0	0	-0.446699
BRCC3	79184	DNA repair	Metalloprotease that specifically cleaves 'Lys-63'-linked polyubiquitin chains. Does not have activity toward 'Lys-48'-linked polyubiquitin chains. Component of the BRCA1-A complex, a complex that specifically recognizes 'Lys-63'-linked ubiquitinated histones H2A and H2AX at DNA lesions sites, leading to target the BRCA1-BARD1 heterodimer to sites of DNA damage at double-strand breaks (DSBs). In …	1	-0.450733	0.625685	0	0	-1.07642
BRE	9577	DNA repair	Component of the BRCA1-A complex, a complex that specifically recognizes 'Lys-63'-linked ubiquitinated histones H2A and H2AX at DNA lesions sites, leading to target the BRCA1-BARD1 heterodimer to sites of DNA damage at double-strand breaks (DSBs). The BRCA1-A complex also possesses deubiquitinase activity that specifically removes 'Lys-63'-linked ubiquitin on histones H2A and H2AX. In the BRCA1-A…	1	-0.374946	-0.131562	0	0	-0.243384
BRIP1/FANCJ	417642	DNA repair	DNA-dependent ATPase and 5' to 3' DNA helicase required for the maintenance of chromosomal stability. Acts late in the Fanconi anemia pathway, after FANCD2 ubiquitination. Involved in the repair of DNA double-strand breaks by homologous recombination in a manner that depends on its association with BRCA1.	1	-0.52441	-1.31431	0	0	0.789896
c-SRC	6714	control	Proto-oncogene tyrosine-protein kinase Src	0	2.80674	2.32116	0	0	0.485581
C10orf119/MCMBP	79892	control	Associated component of the MCM complex that acts as a regulator of DNA replication. Binds to the MCM complex during late S phase and promotes the disassembly of the MCM complex from chromatin, thereby acting as a key regulator of pre-replication complex (pre-RC) unloading from replicated DNA. Can dissociate the MCM complex without addition of ATP; probably acts by destabilizing interactions of e…	1	-1.52173	-0.753357	0	0	-0.768374
C10orf78	119392	DNA repair	Component of the SWI5-SFR1 complex, a complex required for double-strand break repair via homologous recombination. Acts as a transcriptional modulator for ESR1	1	-0.421697	-0.517818	0	0	0.0961201
C10orf78(short)	119392	DNA repair	Component of the SWI5-SFR1 complex, a complex required for double-strand break repair via homologous recombination. Acts as a transcriptional modulator for ESR1	1	-1.71715	-1.32271	0	0	-0.394431
C12orf32/RHINO	83695	DNA repair	Plays a role in DNA damage response (DDR) signaling upon genotoxic stresses such as ionizing radiation (IR) during the S phase. Recruited to sites of DNA damage through interaction with the 9-1-1 cell-cycle checkpoint response complex and TOPBP1 in a ATR-dependent manner. Required for the progression of the G1 to S phase transition. Plays a role in the stimulation of CHEK1 phosphorylation. {ECO:0…	1	0.359223	0.482325	0	0	-0.123101
C17orf70/FAAP100	80233	DNA repair	Plays a role in Fanconi anemia-associated DNA damage response network. Regulates FANCD2 monoubiquitination and the stability of the FA core complex. Induces chromosomal instability as well as hypersensitivity to DNA cross-linking agents, when repressed.	1	-0.25909	1.09015	0	0	-1.34924
C17orf70/FAAP100(short)	80233	DNA repair	Plays a role in Fanconi anemia-associated DNA damage response network. Regulates FANCD2 monoubiquitination and the stability of the FA core complex. Induces chromosomal instability as well as hypersensitivity to DNA cross-linking agents, when repressed.	1	0.265166	0.288716	0	0	-0.0235503
C19orf40/FAAP24	91442	DNA repair	Plays a role in DNA repair through recruitment of the FA core complex to damaged DNA. Regulates FANCD2 monoubiquitination upon DNA damage. Induces chromosomal instability as well as hypersensitivity to DNA cross-linking agents, when repressed. Targets FANCM/FAAP24 complex to the DNA, preferentially to single strand DNA.	1	0.325169	-0.10855	0	0	0.43372
C19orf40/FAAP24(short)	91442	DNA repair	Plays a role in DNA repair through recruitment of the FA core complex to damaged DNA. Regulates FANCD2 monoubiquitination upon DNA damage. Induces chromosomal instability as well as hypersensitivity to DNA cross-linking agents, when repressed. Targets FANCM/FAAP24 complex to the DNA, preferentially to single strand DNA. {ECO:0000269|PubMed:17289582}.	1	-2.04588	-1.84796	0	0	-0.197914
C19orf62/MERIT40	29086	DNA repair	Component of the BRCA1-A complex, a complex that specifically recognizes 'Lys-63'-linked ubiquitinated histones H2A and H2AX at DNA lesions sites, leading to target the BRCA1-BARD1 heterodimer to sites of DNA damage at double-strand breaks (DSBs). The BRCA1-A complex also possesses deubiquitinase activity that specifically removes 'Lys-63'-linked ubiquitin on histones H2A and H2AX. In the BRCA1-A…	1	0.524308	0.762072	0	0	-0.237764
C19orf62/MERIT40(var)	29086	DNA repair	Component of the BRCA1-A complex, a complex that specifically recognizes 'Lys-63'-linked ubiquitinated histones H2A and H2AX at DNA lesions sites, leading to target the BRCA1-BARD1 heterodimer to sites of DNA damage at double-strand breaks (DSBs). The BRCA1-A complex also possesses deubiquitinase activity that specifically removes 'Lys-63'-linked ubiquitin on histones H2A and H2AX. In the BRCA1-A…	1	0.0610332	0.968911	0	0	-0.907878
C1orf103	55791	control	Represses the ligand-induced transcriptional activity of retinoic acid receptor alpha (RARA). This repression may occur through direct recruitment of histone deacetylases. {ECO:0000269|PubMed:17455211}.	0	0.621846	1.09341	0	0	-0.471568
C1orf124/SPRTN/DVC1	83932	DNA repair	DNA-dependent metalloendopeptidase that mediates the proteolytic cleavage of covalent DNA-protein cross-links (DPCs) during DNA synthesis, thereby playing a key role in maintaining genomic integrity	1	-0.39006	-0.715731	0	0	0.325671
C1orf124SPRTN//DVC1(short)	83932	DNA repair	Component of the BRCA1-A complex, a complex that specifically recognizes 'Lys-63'-linked ubiquitinated histones H2A and H2AX at DNA lesions sites, leading to target the BRCA1-BARD1 heterodimer to sites of DNA damage at double-strand breaks (DSBs). The BRCA1-A complex also possesses deubiquitinase activity that specifically removes 'Lys-63'-linked ubiquitin on histones H2A and H2AX. In the BRCA1-A…	1	-1.63575	-1.17319	0	0	-0.462567
C1orf86/FAAP20	199990	DNA repair	Component of the Fanconi anemia (FA) complex required to recruit the FA complex to DNA interstrand cross-links (ICLs) and promote ICLs repair. Following DNA damage recognizes and binds 'Lys-63'-linked ubiquitin generated by RNF8 at ICLs and recruits other components of the FA complex. Promotes translesion synthesis via interaction with REV1. {ECO:0000269|PubMed:22266823, ECO:0000269|PubMed:223439…	1	6.07373	5.11148	1	1	0.96225
C1orf87	127795	control	Uncharacterized protein C1orf87	0	1.64976	1.16104	0	0	0.488719
C20orf29	55317	DNA repair	As part of AP-5, a probable fifth adaptor protein complex it may be involved in endosomal transport. According to PubMed:20613862, it is required for efficient homologous recombination DNA double-strand break repair.	1	-0.453535	0.232248	0	0	-0.685782
C21orf56	84221	DNA repair	Highly variable expression among individuals is associated with differential sensitivity to the DNA alkylating agent N-methyl-N'-nitro-N-nitrosoguanidine (MNNG), decreased expression being associated with increased sensitivity.	1	1.82144	0.93387	0	0	0.887571
C2orf39	92749	control	Component of the nexin-dynein regulatory complex (N-DRC) a key regulator of ciliary/flagellar motility which maintains the alignment and integrity of the distal axoneme and regulates microtubule sliding in motile axonemes (By similarity).	0	1.18238	1.80269	0	0	-0.620308
C7orf27/BRAT1	221927	DNA repair	Required for activation of ATM following ionizing radiation. May act by regulating dephosphorylation of ATM. {ECO:0000269|PubMed:16452482}.	1	-1.69051	-1.39065	0	0	-0.29986
C9orf80/SSBIP1	58493	DNA repair	Component of the SOSS complex, a multiprotein complex that functions downstream of the MRN complex to promote DNA repair and G2/M checkpoint. The SOSS complex associates with single-stranded DNA at DNA lesions and influences diverse endpoints in the cellular DNA damage response including cell-cycle checkpoint activation, recombinational repair and maintenance of genomic stability. Required for ef…	1	1.00613	0.860559	0	0	0.145572
CAPN11	11131	control	Calcium-regulated non-lysosomal thiol-protease which catalyzes limited proteolysis of substrates involved in cytoskeletal remodeling and signal transduction.	0	-1.13829	-1.23146	0	0	0.0931624
CCL2	6347	control	Chemotactic factor that attracts monocytes and basophils but not neutrophils or eosinophils. Augments monocyte anti-tumor activity. Has been implicated in the pathogenesis of diseases characterized by monocytic infiltrates, like psoriasis, rheumatoid arthritis or atherosclerosis. May be involved in the recruitment of monocytes into the arterial wall during the disease process of atherosclerosis.	0	1.53931	2.30701	0	0	-0.767704
CCNA2	890	DNA repair	Essential for the control of the cell cycle at the G1/S (start) and the G2/M (mitosis) transitions.	1	0.318201	0.118044	0	0	0.200157
CCNH	902	DNA repair	Regulates CDK7, the catalytic subunit of the CDK-activating kinase (CAK) enzymatic complex. CAK activates the cyclin-associated kinases CDK1, CDK2, CDK4 and CDK6 by threonine phosphorylation. CAK complexed to the core-TFIIH basal transcription factor activates RNA polymerase II by serine phosphorylation of the repetitive C-terminal domain (CTD) of its large subunit (POLR2A), allowing its escape f…	1	0.634487	1.39139	0	0	-0.756901
CCRK	23552	control	Required for high-level Shh responses in the developing neural tube. Together with TBC1D32, controls the structure of the primary cilium by coordinating assembly of the ciliary membrane and axoneme, allowing GLI2 to be properly activated in response to SHH signaling (By similarity). Involved in cell growth. Activates CDK2, a kinase involved in the control of the cell cycle, by phosphorylating res…	0	2.4027	2.22665	0	0	0.176046
CCT3	7203	control	Molecular chaperone; assists the folding of proteins upon ATP hydrolysis. As part of the BBS/CCT complex may play a role in the assembly of BBSome, a complex involved in ciliogenesis regulating transports vesicles to the cilia. Known to play a role, in vitro, in the folding of actin and tubulin. {ECO:0000269|PubMed:20080638}.	0	-1.80606	-2.13173	0	0	0.325671
CD52	1043	control	May play a role in carrying and orienting carbohydrate, as well as having a more specific role.	0	-2.85384	-2.95704	0	0	0.103197
CD79A	973	control	Required in cooperation with CD79B for initiation of the signal transduction cascade activated by binding of antigen to the B-cell antigen receptor complex (BCR) which leads to internalization of the complex, trafficking to late endosomes and antigen presentation. Also required for BCR surface expression and for efficient differentiation of pro- and pre-B-cells. Stimulates SYK autophosphorylation…	0	0.54771	-0.366548	0	0	0.914259
CDC25C	995	DNA repair	Functions as a dosage-dependent inducer in mitotic control. Tyrosine protein phosphatase required for progression of the cell cycle. When phosphorylated, highly effective in activating G2 cells into prophase. Directly dephosphorylates CDK1 and activates its kinase activity. {ECO:0000269|PubMed:8119945}.	1	7.18427	7.09817	1	1	0.0860976
CDC37	11140	control	Co-chaperone that binds to numerous kinases and promotes their interaction with the Hsp90 complex, resulting in stabilization and promotion of their activity. {ECO:0000269|PubMed:8666233}.	0	2.25273	1.53195	0	0	0.720784
CDC5L	988	control	DNA-binding protein involved in cell cycle control. May act as a transcription activator. Component of the PRP19-CDC5L complex that forms an integral part of the spliceosome and is required for activating pre-mRNA splicing. The PRP19-CDC5L complex may also play a role in the response to DNA damage (DDR). {ECO:0000269|PubMed:10570151, ECO:0000269|PubMed:11082045, ECO:0000269|PubMed:11101529, ECO:0…	1	4.90779	5.81683	0	1	-0.909041
CDC6	990	control	Involved in the initiation of DNA replication. Also participates in checkpoint controls that ensure DNA replication is completed before mitosis is initiated.	1	-0.993054	-0.800184	0	0	-0.19287
CDK10	8558	control	Cyclin-dependent kinase that phosphorylates the transcription factor ETS2 (in vitro) and positively controls its proteasomal degradation (in cells). {ECO:0000269|PubMed:24218572}.	1	6.28901	6.77558	1	1	-0.486575
CDK2	1017	control	Serine/threonine-protein kinase involved in the control of the cell cycle; essential for meiosis, but dispensable for mitosis. Phosphorylates CTNNB1, USP37, p53/TP53, NPM1, CDK7, RB1, BRCA2, MYC, NPAT, EZH2. Interacts with cyclins A, B1, B3, D, or E. Triggers duplication of centrosomes and DNA. Acts at the G1-S transition to promote the E2F transcriptional program and the initiation of DNA synthe…	1	11.5922	12.1432	1	1	-0.550996
CDK4	1019	control	Ser/Thr-kinase component of cyclin D-CDK4 (DC) complexes that phosphorylate and inhibit members of the retinoblastoma (RB) protein family including RB1 and regulate the cell-cycle during G(1)/S transition. Phosphorylation of RB1 allows dissociation of the transcription factor E2F from the RB/E2F complexes and the subsequent transcription of E2F target genes which are responsible for the progressi…	1	-0.680045	-0.139093	0	0	-0.540952
CDK5	1020	control	Proline-directed serine/threonine-protein kinase essential for neuronal cell cycle arrest and differentiation and may be involved in apoptotic cell death in neuronal diseases by triggering abortive cell cycle re-entry. Interacts with D1 and D3-type G1 cyclins. Phosphorylates SRC, NOS3, VIM/vimentin, p35/CDK5R1, MEF2A, SIPA1L1, SH3GLB1, PXN, PAK1, MCAM/MUC18, SEPT5, SYN1, DNM1, AMPH, SYNJ1, CDK16,…	1	-1.54723	-0.814617	0	0	-0.732611
CDK8	1024	control	Component of the Mediator complex, a coactivator involved in regulated gene transcription of nearly all RNA polymerase II-dependent genes. Mediator functions as a bridge to convey information from gene-specific regulatory proteins to the basal RNA polymerase II transcription machinery. Mediator is recruited to promoters by direct interactions with regulatory proteins and serves as a scaffold for …	1	-2.42329	-2.25722	0	0	-0.166068
CDKN1A	1026	DNA repair	May be the important intermediate by which p53/TP53 mediates its role as an inhibitor of cellular proliferation in response to DNA damage. Binds to and inhibits cyclin-dependent kinase activity, preventing phosphorylation of critical cyclin-dependent kinase substrates and blocking cell cycle progression. Functions in the nuclear localization and assembly of cyclin D-CDK4 complex and promotes its …	1	9.62104	10.6508	1	1	-1.02971
CDT1	81620	control	Cooperates with CDC6 to promote the loading of the mini-chromosome maintenance complex onto chromatin to form the pre-replication complex necessary to initiate DNA replication. Binds DNA in a sequence-, strand-, and conformation-independent manner. Potential oncogene. {ECO:0000250|UniProtKB:Q8R4E9, ECO:0000269|PubMed:11125146, ECO:0000269|PubMed:14672932, ECO:0000269|PubMed:14993212, ECO:0000269|…	1	8.84539	10.45	1	1	-1.60464
CETN2	1069	DNA repair	Plays a fundamental role in microtubule organizing center structure and function. Required for centriole duplication and correct spindle formation. Has a role in regulating cytokinesis and genome stability via cooperation with CALM1 and CCP110.; Involved in global genome nucleotide excision repair (GG-NER) by acting as component of the XPC complex. Cooperatively with RAD23B appears to stabilize X…	1	-0.307788	0.0887909	0	0	-0.396579
CETN3	1070	DNA repair	Plays a fundamental role in microtubule-organizing center structure and function.; Component of the TREX-2 complex (transcription and export complex 2), composed of at least ENY2, GANP, PCID2, DSS1, and either centrin CETN2 or CETN3 (PubMed:22307388). The TREX-2 complex functions in docking export-competent ribonucleoprotein particles (mRNPs) to the nuclear entrance of the nuclear pore complex (n…	1	0.54771	0.54771	0	0	0
CHD1	1105	DNA repair	ATP-dependent chromatin-remodeling factor which functions as substrate recognition component of the transcription regulatory histone acetylation (HAT) complex SAGA. Regulates polymerase II transcription. Also required for efficient transcription by RNA polymerase I, and more specifically the polymerase I transcription termination step. Regulates negatively DNA replication. Not only involved in tr…	1	0.223887	-0.262215	0	0	0.486101
CHEK1	1111	DNA repair	Serine/threonine-protein kinase which is required for checkpoint-mediated cell cycle arrest and activation of DNA repair in response to the presence of DNA damage or unreplicated DNA. May also negatively regulate cell cycle progression during unperturbed cell cycles. This regulation is achieved by a number of mechanisms that together help to preserve the integrity of the genome. Recognizes the su…	1	-1.33185	-0.0675731	0	0	-1.26428
CHEK2	11200	DNA repair	Serine/threonine-protein kinase which is required for checkpoint-mediated cell cycle arrest, activation of DNA repair and apoptosis in response to the presence of DNA double-strand breaks. May also negatively regulate cell cycle progression during unperturbed cell cycles. Following activation, phosphorylates numerous effectors preferentially at the consensus sequence [L-X-R-X-X-S/T]. Regulates ce…	1	-0.780661	-0.740833	0	0	-0.0398281
CHL1	10752	control	Extracellular matrix and cell adhesion protein that plays a role in nervous system development and in synaptic plasticity. Both soluble and membranous forms promote neurite outgrowth of cerebellar and hippocampal neurons and suppress neuronal cell death. Plays a role in neuronal positioning of pyramidal neurons and in regulation of both the number of interneurons and the efficacy of GABAergic syn…	0	-0.195461	0.673217	0	0	-0.868678
CHTF18	63922	DNA repair	Chromosome cohesion factor involved in sister chromatid cohesion and fidelity of chromosome transmission. Component of one of the cell nuclear antigen loader complexes, CTF18-replication factor C (CTF18-RFC), which consists of CTF18, CTF8, DCC1, RFC2, RFC3, RFC4 and RFC5. The CTF18-RFC complex binds to single-stranded and primed DNAs and has weak ATPase activity that is stimulated by the presence…	1	7.13999	7.40953	1	1	-0.26954
CHUK	1147	control	Serine kinase that plays an essential role in the NF-kappa-B signaling pathway which is activated by multiple stimuli such as inflammatory cytokines, bacterial or viral products, DNA damages or other cellular stresses. Acts as part of the canonical IKK complex in the conventional pathway of NF-kappa-B activation and phosphorylates inhibitors of NF-kappa-B on serine residues. These modifications a…	0	-0.321284	-0.163008	0	0	-0.158276
CLK2	1196	control	Dual specificity kinase acting on both serine/threonine and tyrosine-containing substrates. Phosphorylates serine- and arginine-rich (SR) proteins of the spliceosomal complex. May be a constituent of a network of regulatory mechanisms that enable SR proteins to control RNA splicing and can cause redistribution of SR proteins from speckles to a diffuse nucleoplasmic distribution. Acts as a suppres…	0	9.01932	8.68688	1	1	0.332444
CLK2(var)	1196	control	Dual specificity kinase acting on both serine/threonine and tyrosine-containing substrates. Phosphorylates serine- and arginine-rich (SR) proteins of the spliceosomal complex. May be a constituent of a network of regulatory mechanisms that enable SR proteins to control RNA splicing and can cause redistribution of SR proteins from speckles to a diffuse nucleoplasmic distribution. Acts as a suppres…	0	12.1935	7.77143	1	1	4.42207
CLOCK	9575	DNA repair	Transcriptional activator which forms a core component of the circadian clock. The circadian clock, an internal time-keeping system, regulates various physiological processes through the generation of approximately 24 hour circadian rhythms in gene expression, which are translated into rhythms in metabolism and behavior. It is derived from the Latin roots 'circa' (about) and 'diem' (day) and acts…	1	0.689865	0.0638762	0	0	0.625989
CLSPN	63967	DNA repair	Required for checkpoint mediated cell cycle arrest in response to inhibition of DNA replication or to DNA damage induced by both ionizing and UV irradiation. Adapter protein which binds to BRCA1 and the checkpoint kinase CHEK1 and facilitates the ATR-dependent phosphorylation of both proteins. Can also bind specifically to branched DNA structures and may associate with S-phase chromatin following…	1	1.29455	1.15449	0	0	0.140062
COPS5	10987	control	Probable protease subunit of the COP9 signalosome complex (CSN), a complex involved in various cellular and developmental processes. The CSN complex is an essential regulator of the ubiquitin (Ubl) conjugation pathway by mediating the deneddylation of the cullin subunits of the SCF-type E3 ligase complexes, leading to decrease the Ubl ligase activity of SCF-type complexes such as SCF, CSA or DDB2…	0	-0.706674	-0.510301	0	0	-0.196373
CRY1	1407	DNA repair	Transcriptional repressor which forms a core component of the circadian clock. The circadian clock, an internal time-keeping system, regulates various physiological processes through the generation of approximately 24 hour circadian rhythms in gene expression, which are translated into rhythms in metabolism and behavior. It is derived from the Latin roots 'circa' (about) and 'diem' (day) and acts…	1	-1.63575	-1.17319	0	0	-0.462567
CRY2	1408	DNA repair	Transcriptional repressor which forms a core component of the circadian clock. The circadian clock, an internal time-keeping system, regulates various physiological processes through the generation of approximately 24 hour circadian rhythms in gene expression, which are translated into rhythms in metabolism and behavior. It is derived from the Latin roots 'circa' (about) and 'diem' (day) and acts…	1	-1.39917	-0.992302	0	0	-0.40687
CSH2	1443	control	Produced only during pregnancy and is involved in stimulating lactation, fetal growth and metabolism. Does not interact with GHR but only activates PRLR through zinc-induced dimerization. {ECO:0000269|PubMed:16546209}.	0	0.310496	0.774015	0	0	-0.463519
CSNK1D	1453	DNA repair	Essential serine/threonine-protein kinase that regulates diverse cellular growth and survival processes including Wnt signaling, DNA repair and circadian rhythms. It can phosphorylate a large number of proteins. Casein kinases are operationally defined by their preferential utilization of acidic proteins such as caseins as substrates. Phosphorylates connexin-43/GJA1, MAP1A, SNAPIN, MAPT/TAU, TOP2…	1	9.22355	10.4911	1	1	-1.26755
CSNK1E	1454	DNA repair	Casein kinases are operationally defined by their preferential utilization of acidic proteins such as caseins as substrates. Can phosphorylate a large number of proteins. Participates in Wnt signaling. Phosphorylates DVL1. Central component of the circadian clock. In balance with PP1, determines the circadian period length, through the regulation of the speed and rhythmicity of PER1 and PER2 phos…	1	13.273	14.6503	1	1	-1.37735
CUL1	8454	control	Core component of multiple cullin-RING-based SCF (SKP1-CUL1-F-box protein) E3 ubiquitin-protein ligase complexes, which mediate the ubiquitination of proteins involved in cell cycle progression, signal transduction and transcription. In the SCF complex, serves as a rigid scaffold that organizes the SKP1-F-box protein and RBX1 subunits. May contribute to catalysis through positioning of the substr…	0	-2.53712	-2.79292	0	0	0.255805
CUL2	8453	control	Core component of multiple cullin-RING-based ECS (ElonginB/C-CUL2/5-SOCS-box protein) E3 ubiquitin-protein ligase complexes, which mediate the ubiquitination of target proteins. May serve as a rigid scaffold in the complex and may contribute to catalysis through positioning of the substrate and the ubiquitin-conjugating enzyme. The E3 ubiquitin-protein ligase activity of the complex is dependent …	0	-2.18513	-2.16727	0	0	-0.0178625
CUL3	8452	control	Core component of multiple cullin-RING-based BCR (BTB-CUL3-RBX1) E3 ubiquitin-protein ligase complexes which mediate the ubiquitination and subsequent proteasomal degradation of target proteins. As a scaffold protein may contribute to catalysis through positioning of the substrate and the ubiquitin-conjugating enzyme. The E3 ubiquitin-protein ligase activity of the complex is dependent on the ned…	0	0.0367492	0.456584	0	0	-0.419835
CUL4A	8451	control	Core component of multiple cullin-RING-based E3 ubiquitin-protein ligase complexes which mediate the ubiquitination of target proteins. As a scaffold protein may contribute to catalysis through positioning of the substrate and the ubiquitin-conjugating enzyme. The E3 ubiquitin-protein ligase activity of the complex is dependent on the neddylation of the cullin subunit and is inhibited by the asso…	0	-0.914054	0.118044	0	0	-1.0321
CUL4B	8450	control	Core component of multiple cullin-RING-based E3 ubiquitin-protein ligase complexes which mediate the ubiquitination and subsequent proteasomal degradation of target proteins. The functional specificity of the E3 ubiquitin-protein ligase complex depends on the variable substrate recognition subunit. CUL4B may act within the complex as a scaffold protein, contributing to catalysis through positioni…	0	-2.27541	-2.40456	0	0	0.129159
CUL5	8065	control	Core component of multiple SCF-like ECS (Elongin-Cullin 2/5-SOCS-box protein) E3 ubiquitin-protein ligase complexes, which mediate the ubiquitination and subsequent proteasomal degradation of target proteins. As a scaffold protein may contribute to catalysis through positioning of the substrate and the ubiquitin-conjugating enzyme. The functional specificity of the E3 ubiquitin-protein ligase com…	0	-3.43799	-2.42329	0	0	-1.0147
DAXX	1616	control	Transcription corepressor known to repress transcriptional potential of several sumoylated transcription factors. Down-regulates basal and activated transcription. Its transcription repressor activity is modulated by recruiting it to subnuclear compartments like the nucleolus or PML/POD/ND10 nuclear bodies through interactions with MCSR1 and PML, respectively. Seems to regulate transcription in P…	1	17.7366	16.1756	1	1	1.56092
DCLRE1A	9937	DNA repair	May be required for DNA interstrand cross-link repair. Also required for checkpoint mediated cell cycle arrest in early prophase in response to mitotic spindle poisons. {ECO:0000269|PubMed:15542852}.	1	0.958072	0.204291	0	0	0.753781
DCLRE1B	64858	DNA repair	5'-3' exonuclease that plays a central role in telomere maintenance and protection during S-phase. Participates in the protection of telomeres against non-homologous end-joining (NHEJ)-mediated repair, thereby ensuring that telomeres do not fuse. Plays a key role in telomeric loop (T loop) formation by being recruited by TERF2 at the leading end telomeres and by processing leading-end telomeres i…	1	0.619055	0.921603	0	0	-0.302548
DCLRE1C	64421	DNA repair	Required for V(D)J recombination, the process by which exons encoding the antigen-binding domains of immunoglobulins and T-cell receptor proteins are assembled from individual V, (D), and J gene segments. V(D)J recombination is initiated by the lymphoid specific RAG endonuclease complex, which generates site specific DNA double strand breaks (DSBs). These DSBs present two types of DNA end structu…	1	0.46197	0.0658497	0	0	0.39612
DCLRE1C(short)	64421	DNA repair	Required for V(D)J recombination, the process by which exons encoding the antigen-binding domains of immunoglobulins and T-cell receptor proteins are assembled from individual V, (D), and J gene segments. V(D)J recombination is initiated by the lymphoid specific RAG endonuclease complex, which generates site specific DNA double strand breaks (DSBs). These DSBs present two types of DNA end structu…	1	4.95997	4.81583	0	0	0.144137
DDB1	1642	DNA repair	Required for DNA repair. Binds to DDB2 to form the UV-damaged DNA-binding protein complex (the UV-DDB complex). The UV-DDB complex may recognize UV-induced DNA damage and recruit proteins of the nucleotide excision repair pathway (the NER pathway) to initiate DNA repair. The UV-DDB complex preferentially binds to cyclobutane pyrimidine dimers (CPD), 6-4 photoproducts (6-4 PP), apurinic sites and …	1	-1.56302	-0.614081	0	0	-0.94894
DDIT3	1649	control	Multifunctional transcription factor in ER stress response. Plays an essential role in the response to a wide variety of cell stresses and induces cell cycle arrest and apoptosis in response to ER stress. Plays a dual role both as an inhibitor of CCAAT/enhancer-binding protein (C/EBP) function and as an activator of other genes. Acts as a dominant-negative regulator of C/EBP-induced transcription…	1	-0.994623	-0.925319	0	0	-0.0693039
DDX11	1663	DNA repair	DNA helicase involved in cellular proliferation. Possesses DNA-dependent ATPase and helicase activities. This helicase translocates on single-stranded DNA in the 5' to 3' direction in the presence of ATP and, to a lesser extent, dATP. Its unwinding activity requires a 5'-single-stranded region for helicase loading, since flush-ended duplex structures do not support unwinding. The helicase activit…	1	3.85463	3.58044	0	0	0.274189
DDX11(short)	1663	DNA repair	DNA helicase involved in cellular proliferation. Possesses DNA-dependent ATPase and helicase activities. This helicase translocates on single-stranded DNA in the 5' to 3' direction in the presence of ATP and, to a lesser extent, dATP. Its unwinding activity requires a 5'-single-stranded region for helicase loading, since flush-ended duplex structures do not support unwinding. The helicase activit…	1	7.96436	7.72576	1	1	0.238609
DMC1	11144	DNA repair	May participate in meiotic recombination, specifically in homologous strand assimilation, which is required for the resolution of meiotic double-strand breaks. {ECO:0000250}.	1	-0.589052	-0.457976	0	0	-0.131076
DMC1(short)	11144	DNA repair	May participate in meiotic recombination, specifically in homologous strand assimilation, which is required for the resolution of meiotic double-strand breaks. {ECO:0000250}.	1	7.35217	7.03547	1	1	0.316695
DNAJA3	9093	control	Modulates apoptotic signal transduction or effector structures within the mitochondrial matrix. Affect cytochrome C release from the mitochondria and caspase 3 activation, but not caspase 8 activation. Isoform 1 increases apoptosis triggered by both TNF and the DNA-damaging agent mytomycin C; in sharp contrast, isoform 2 suppresses apoptosis. Can modulate IFN-gamma-mediated transcriptional activi…	0	0.783142	0.590272	0	0	0.19287
DNAJA3(isof)	9093	control	Modulates apoptotic signal transduction or effector structures within the mitochondrial matrix. Affect cytochrome C release from the mitochondria and caspase 3 activation, but not caspase 8 activation. Isoform 1 increases apoptosis triggered by both TNF and the DNA-damaging agent mytomycin C; in sharp contrast, isoform 2 suppresses apoptosis. Can modulate IFN-gamma-mediated transcriptional activi…	0	-0.395714	-0.503083	0	0	0.107369
DNAJA3(short)	9093	control	Modulates apoptotic signal transduction or effector structures within the mitochondrial matrix. Affect cytochrome C release from the mitochondria and caspase 3 activation, but not caspase 8 activation. Isoform 1 increases apoptosis triggered by both TNF and the DNA-damaging agent mytomycin C; in sharp contrast, isoform 2 suppresses apoptosis. Can modulate IFN-gamma-mediated transcriptional activi…	0	5.76323	4.64832	1	0	1.11491
DNAJC7	7266	control	Acts as co-chaperone regulating the molecular chaperones HSP70 and HSP90 in folding of steroid receptors, such as the glucocorticoid receptor and the progesterone receptor. Proposed to act as a recycling chaperone by facilitating the return of chaperone substrates to early stages of chaperoning if further folding is required. In vitro, induces ATP-independent dissociation of HSP90 but not of HSP7…	0	-0.724928	-0.640589	0	0	-0.0843388
DNAJC7(isof)	7266	control	Acts as co-chaperone regulating the molecular chaperones HSP70 and HSP90 in folding of steroid receptors, such as the glucocorticoid receptor and the progesterone receptor. Proposed to act as a recycling chaperone by facilitating the return of chaperone substrates to early stages of chaperoning if further folding is required. In vitro, induces ATP-independent dissociation of HSP90 but not of HSP7…	0	-0.724928	0.655384	0	0	-1.38031
DNAJC7(short)	7266	control	Acts as co-chaperone regulating the molecular chaperones HSP70 and HSP90 in folding of steroid receptors, such as the glucocorticoid receptor and the progesterone receptor. Proposed to act as a recycling chaperone by facilitating the return of chaperone substrates to early stages of chaperoning if further folding is required. In vitro, induces ATP-independent dissociation of HSP90 but not of HSP7…	0	-0.395714	-0.162175	0	0	-0.23354
DNTT	1791	DNA repair	Template-independent DNA polymerase which catalyzes the random addition of deoxynucleoside 5'-triphosphate to the 3'-end of a DNA initiator. One of the in vivo functions of this enzyme is the addition of nucleotides at the junction (N region) of rearranged Ig heavy chain and T-cell receptor gene segments during the maturation of B- and T-cells. {ECO:0000250|UniProtKB:P09838}.	1	0.591032	0.722109	0	0	-0.131076
DSCC1	79075	DNA repair	Loads PCNA onto primed templates regulating velocity, spacing and restart activity of replication forks. May couple DNA replication to sister chromatid cohesion through regulation of the acetylation of the cohesin subunit SMC3. {ECO:0000269|PubMed:12766176, ECO:0000269|PubMed:19907496}.	1	-0.316661	0.133294	0	0	-0.449955
DUT	1854	control	This enzyme is involved in nucleotide metabolism: it produces dUMP, the immediate precursor of thymidine nucleotides and it decreases the intracellular concentration of dUTP so that uracil cannot be incorporated into DNA. {ECO:0000269|PubMed:8805593}.	0	0.387045	0.230401	0	0	0.156644
E2F3	1871	DNA repair	Transcription activator that binds DNA cooperatively with DP proteins through the E2 recognition site, 5'-TTTC[CG]CGC-3' found in the promoter region of a number of genes whose products are involved in cell cycle regulation or in DNA replication. The DRTF1/E2F complex functions in the control of cell-cycle progression from G1 to S phase. E2F3 binds specifically to RB1 in a cell-cycle dependent ma…	1	-3.16999	-2.85384	0	0	-0.316146
EEF1A1	1915	control	This protein promotes the GTP-dependent binding of aminoacyl-tRNA to the A-site of ribosomes during protein biosynthesis. With PARP1 and TXK, forms a complex that acts as a T helper 1 (Th1) cell-specific transcription factor and binds the promoter of IFN-gamma to directly regulate its transcription, and is thus involved importantly in Th1 cytokine production. {ECO:0000269|PubMed:17177976}.	0	3.51138	4.07477	0	0	-0.563393
EGFR	1956	control	Receptor tyrosine kinase binding ligands of the EGF family and activating several signaling cascades to convert extracellular cues into appropriate cellular responses. Known ligands include EGF, TGFA/TGF-alpha, amphiregulin, epigen/EPGN, BTC/betacellulin, epiregulin/EREG and HBEGF/heparin-binding EGF. Ligand binding triggers receptor homo- and/or heterodimerization and autophosphorylation on key …	0	-2.59501	-1.72374	0	0	-0.871267
EME1	146956	DNA repair	Interacts with MUS81 to form a DNA structure-specific endonuclease with substrate preference for branched DNA structures with a 5'-end at the branch nick. Typical substrates include 3'-flap structures, replication forks and nicked Holliday junctions. May be required in mitosis for the processing of stalled or collapsed replication forks. {ECO:0000269|PubMed:12686547, ECO:0000269|PubMed:12721304, …	1	0.382847	0.867454	0	0	-0.484607
ENO1	2023	control	Multifunctional enzyme that, as well as its role in glycolysis, plays a part in various processes such as growth control, hypoxia tolerance and allergic responses. May also function in the intravascular and pericellular fibrinolytic system due to its ability to serve as a receptor and activator of plasminogen on the cell surface of several cell-types such as leukocytes and neurons. Stimulates imm…	0	0.392572	0.540688	0	0	-0.148116
EP400	57634	DNA repair	Component of the NuA4 histone acetyltransferase complex which is involved in transcriptional activation of select genes principally by acetylation of nucleosomal histones H4 and H2A. This modification may both alter nucleosome - DNA interactions and promote interaction of the modified histones with other proteins which positively regulate transcription. May be required for transcriptional activat…	1	-2.87431	-3.12667	0	0	0.25236
ERCC1	2067	DNA repair	Isoform 1: Non-catalytic component of a structure-specific DNA repair endonuclease responsible for the 5'-incision during DNA repair. Responsible, in conjunction with SLX4, for the first step in the repair of interstrand cross-links (ICL). Participates in the processing of anaphase bridge-generating DNA structures, which consist in incompletely processed DNA lesions arising during S or G2 phase, …	1	-1.66957	0.142557	0	0	-1.81213
ERCC1(short)	2067	DNA repair	Isoform 1: Non-catalytic component of a structure-specific DNA repair endonuclease responsible for the 5'-incision during DNA repair. Responsible, in conjunction with SLX4, for the first step in the repair of interstrand cross-links (ICL). Participates in the processing of anaphase bridge-generating DNA structures, which consist in incompletely processed DNA lesions arising during S or G2 phase, …	1	0.655816	0.310496	0	0	0.34532
ERCC2	2068	DNA repair	ATP-dependent 5'-3' DNA helicase, component of the core-TFIIH basal transcription factor. Involved in nucleotide excision repair (NER) of DNA by opening DNA around the damage, and in RNA transcription by RNA polymerase II by anchoring the CDK-activating kinase (CAK) complex, composed of CDK7, cyclin H and MAT1, to the core-TFIIH complex. Involved in the regulation of vitamin-D receptor activity. …	1	2.78263	1.9297	0	0	0.852935
ERCC2(short)	2068	DNA repair	ATP-dependent 5'-3' DNA helicase, component of the core-TFIIH basal transcription factor. Involved in nucleotide excision repair (NER) of DNA by opening DNA around the damage, and in RNA transcription by RNA polymerase II by anchoring the CDK-activating kinase (CAK) complex, composed of CDK7, cyclin H and MAT1, to the core-TFIIH complex. Involved in the regulation of vitamin-D receptor activity. …	1	4.40138	5.44878	0	1	-1.0474
ERCC3	2071	DNA repair	ATP-dependent 3'-5' DNA helicase, component of the core-TFIIH basal transcription factor, involved in nucleotide excision repair (NER) of DNA and, when complexed to CAK, in RNA transcription by RNA polymerase II. Acts by opening DNA either around the RNA transcription start site or the DNA damage. {ECO:0000269|PubMed:10024882, ECO:0000269|PubMed:8157004}.	1	0.94884	1.37717	0	0	-0.428332
ERCC5	2073	DNA repair	Single-stranded structure-specific DNA endonuclease involved in DNA excision repair. Makes the 3'incision in DNA nucleotide excision repair (NER). Acts as a cofactor for a DNA glycosylase that removes oxidized pyrimidines from DNA. May also be involved in transcription-coupled repair of this kind of damage, in transcription by RNA polymerase II, and perhaps in other processes too.	1	-1.37087	-0.463861	0	0	-0.907006
ERCC6	2074	DNA repair	Essential factor involved in transcription-coupled nucleotide excision repair which allows RNA polymerase II-blocking lesions to be rapidly removed from the transcribed strand of active genes. Upon DNA-binding, it locally modifies DNA conformation by wrapping the DNA around itself, thereby modifying the interface between stalled RNA polymerase II and DNA. It is required for transcription-coupled …	1	-1.67499	-1.83937	0	0	0.164384
ERCC6L	54821	DNA repair	DNA helicase that acts as an essential component of the spindle assembly checkpoint. Contributes to the mitotic checkpoint by recruiting MAD2 to kinetochores and monitoring tension on centromeric chromatin. Acts as a tension sensor that associates with catenated DNA which is stretched under tension until it is resolved during anaphase. {ECO:0000269|PubMed:17218258}.	1	1.99442	1.03651	0	0	0.957913
ERCC8	1161	DNA repair	Substrate-recognition component of the CSA complex, a DCX (DDB1-CUL4-X-box) E3 ubiquitin-protein ligase complex, involved in transcription-coupled nucleotide excision repair. The CSA complex (DCX(ERCC8) complex) promotes the ubiquitination and subsequent proteasomal degradation of ERCC6 in a UV-dependent manner; ERCC6 degradation is essential for the recovery of RNA synthesis after transcription-…	1	-0.602808	-0.993006	0	0	0.390198
ERH	2079	control	May have a role in the cell cycle.	1	2.12048	0.855327	0	0	1.26516
ESCO1	114799	DNA repair	Acetyltransferase required for the establishment of sister chromatid cohesion and couple the processes of cohesion and DNA replication to ensure that only sister chromatids become paired together. In contrast to the structural cohesins, the deposition and establishment factors are required only during S phase. Acts by mediating the acetylation of cohesin component SMC3. {ECO:0000269|PubMed:145763…	1	0.786167	0.396811	0	0	0.389356
ESCO2	157570	DNA repair	Acetyltransferase required for the establishment of sister chromatid cohesion. Couples the processes of cohesion and DNA replication to ensure that only sister chromatids become paired together. In contrast to the structural cohesins, the deposition and establishment factors are required only during the S phase. Acetylates the cohesin component SMC3. {ECO:0000269|PubMed:15821733, ECO:0000269|PubM…	1	17.9213	17.8561	1	1	0.0652629
EXO1	9156	DNA repair	5'->3' double-stranded DNA exonuclease which may also possess a cryptic 3'->5' double-stranded DNA exonuclease activity. Functions in DNA mismatch repair (MMR) to excise mismatch-containing DNA tracts directed by strand breaks located either 5' or 3' to the mismatch. Also exhibits endonuclease activity against 5'-overhanging flap structures similar to those generated by displacement synthesis whe…	1	1.50807	1.42206	0	0	0.0860146
EXO1b	9156	DNA repair	5'->3' double-stranded DNA exonuclease which may also possess a cryptic 3'->5' double-stranded DNA exonuclease activity. Functions in DNA mismatch repair (MMR) to excise mismatch-containing DNA tracts directed by strand breaks located either 5' or 3' to the mismatch. Also exhibits endonuclease activity against 5'-overhanging flap structures similar to those generated by displacement synthesis whe…	1	5.05875	5.06564	1	1	-0.0068898
FAM175A	84142	DNA repair	Involved in DNA damage response and double-strand break (DSB) repair. Component of the BRCA1-A complex, acting as a central scaffold protein that assembles the various components of the complex and mediates the recruitment of BRCA1. The BRCA1-A complex specifically recognizes 'Lys-63'-linked ubiquitinated histones H2A and H2AX at DNA lesion sites, leading to target the BRCA1-BARD1 heterodimer to …	1	0.39671	0.107112	0	0	0.289599
FAM175B	23172	DNA repair	Component of the BRISC complex, a multiprotein complex that specifically cleaves 'Lys-63'-linked ubiquitin. May act as a central scaffold protein that assembles the various components of the BRISC complex.	1	9.6335	10.1365	1	1	-0.502993
FAN1	22909	DNA repair	Nuclease required for the repair of DNA interstrand cross-links (ICL) recruited at sites of DNA damage by monoubiquitinated FANCD2. Specifically involved in repair of ICL-induced DNA breaks by being required for efficient homologous recombination, probably in the resolution of homologous recombination intermediates (PubMed:20603015, PubMed:20603016, PubMed:20603073, PubMed:20671156, PubMed:249818…	1	-1.04895	-0.948926	0	0	-0.100024
FANCA	2175	DNA repair	DNA repair protein that may operate in a postreplication repair or a cell cycle checkpoint function. May be involved in interstrand DNA cross-link repair and in the maintenance of normal chromosome stability.	1	10.1811	10.0799	1	1	0.101216
FANCA(isof2)	2175	DNA repair	DNA repair protein that may operate in a postreplication repair or a cell cycle checkpoint function. May be involved in interstrand DNA cross-link repair and in the maintenance of normal chromosome stability.	1	9.6375	10.5635	1	1	-0.925998
FANCA(isof3)	2175	DNA repair	DNA repair protein that may operate in a postreplication repair or a cell cycle checkpoint function. May be involved in interstrand DNA cross-link repair and in the maintenance of normal chromosome stability.	1	-0.610331	-0.276689	0	0	-0.333643
FANCB	2187	DNA repair	DNA repair protein required for FANCD2 ubiquitination. {ECO:0000269|PubMed:15502827}.	1	0.482056	0.348608	0	0	0.133448
FANCC	2176	DNA repair	DNA repair protein that may operate in a postreplication repair or a cell cycle checkpoint function. May be implicated in interstrand DNA cross-link repair and in the maintenance of normal chromosome stability. Upon IFNG induction, may facilitate STAT1 activation by recruiting STAT1 to IFNGR1. {ECO:0000269|PubMed:11520787}.	1	0.377696	1.03651	0	0	-0.65881
FANCD2	2177	DNA repair	Required for maintenance of chromosomal stability. Promotes accurate and efficient pairing of homologs during meiosis. Involved in the repair of DNA double-strand breaks, both by homologous recombination and single-strand annealing. May participate in S phase and G2 phase checkpoint activation upon DNA damage. Plays a role in preventing breakage and loss of missegregating chromatin at the end of …	1	3.99715	5.96953	0	1	-1.97237
FANCD2(short)	2177	DNA repair	Required for maintenance of chromosomal stability. Promotes accurate and efficient pairing of homologs during meiosis. Involved in the repair of DNA double-strand breaks, both by homologous recombination and single-strand annealing. May participate in S phase and G2 phase checkpoint activation upon DNA damage. Plays a role in preventing breakage and loss of missegregating chromatin at the end of …	1	-1.83901	-0.614699	0	0	-1.22431
FANCE	2178	DNA repair	As part of the Fanconi anemia (FA) complex functions in DNA cross-links repair. Required for the nuclear accumulation of FANCC and provides a critical bridge between the FA complex and FANCD2. {ECO:0000269|PubMed:12093742, ECO:0000269|PubMed:17296736}.	1	0.413486	0.944655	0	0	-0.531169
FANCF	2188	DNA repair	DNA repair protein that may operate in a postreplication repair or a cell cycle checkpoint function. May be implicated in interstrand DNA cross-link repair and in the maintenance of normal chromosome stability (By similarity). {ECO:0000250}.	1	0.721317	-0.554618	0	0	1.27594
FANCG	2189	DNA repair	DNA repair protein that may operate in a postreplication repair or a cell cycle checkpoint function. May be implicated in interstrand DNA cross-link repair and in the maintenance of normal chromosome stability. Candidate tumor suppressor gene.	1	1.46523	0.11729	0	0	1.34794
FANCI	55215	DNA repair	Plays an essential role in the repair of DNA double-strand breaks by homologous recombination and in the repair of interstrand DNA cross-links (ICLs) by promoting FANCD2 monoubiquitination by FANCL and participating in recruitment to DNA repair sites. Required for maintenance of chromosomal stability. Specifically binds branched DNA: binds both single-stranded DNA (ssDNA) and double-stranded DNA …	1	-1.10854	-0.690892	0	0	-0.417646
FANCL	55120	DNA repair	E3 ligase component of Fanconi Anemia core complex	1	-0.349673	0.176535	0	0	-0.526208
FANCM	57697	DNA repair	ATPase required for FANCD2 ubiquitination, a key reaction in DNA repair. Binds to ssDNA but not to dsDNA. Recruited to forks stalled by DNA interstrand cross-links, and required for cellular resistance to such lesions. {ECO:0000269|PubMed:16116422, ECO:0000269|PubMed:16116434, ECO:0000269|Ref.8, ECO:0000269|Ref.9}.	1	1.1181	1.00911	0	0	0.108992
FANCM(short)	57697	DNA repair	ATPase required for FANCD2 ubiquitination, a key reaction in DNA repair. Binds to ssDNA but not to dsDNA. Recruited to forks stalled by DNA interstrand cross-links, and required for cellular resistance to such lesions. {ECO:0000269|PubMed:16116422, ECO:0000269|PubMed:16116434, ECO:0000269|Ref.8, ECO:0000269|Ref.9}.	1	8.05938	8.88673	1	1	-0.827347
FBXO30	84085	control	Substrate-recognition component of the SCF (SKP1-CUL1-F-box protein)-type E3 ubiquitin ligase complex. Required for muscle atrophy following denervation. {ECO:0000250}.	0	0.667249	0.119839	0	0	0.54741
FEN1	2237	DNA repair	Structure-specific nuclease with 5'-flap endonuclease and 5'-3' exonuclease activities involved in DNA replication and repair. During DNA replication, cleaves the 5'-overhanging flap structure that is generated by displacement synthesis when DNA polymerase encounters the 5'-end of a downstream Okazaki fragment. It enters the flap from the 5'-end and then tracks to cleave the flap base, leaving a …	1	-0.288341	-0.164756	0	0	-0.123585
FGFR3	2261	control	Tyrosine-protein kinase that acts as cell-surface receptor for fibroblast growth factors and plays an essential role in the regulation of cell proliferation, differentiation and apoptosis. Plays an essential role in the regulation of chondrocyte differentiation, proliferation and apoptosis, and is required for normal skeleton development. Regulates both osteogenesis and postnatal bone mineralizat…	0	9.57735	6.8106	1	1	2.76675
FHIT	2272	control	Cleaves P(1)-P(3)-bis(5'-adenosyl) triphosphate (Ap3A) to yield AMP and ADP. Can also hydrolyze P(1)-P(4)-bis(5'-adenosyl) tetraphosphate (Ap4A), but has extremely low activity with ATP. Modulates transcriptional activation by CTNNB1 and thereby contributes to regulate the expression of genes essential for cell proliferation and survival, such as CCND1 and BIRC5. Plays a role in the induction of …	0	1.85597	2.57275	0	0	-0.716782
FKBP5	2289	control	Immunophilin protein with PPIase and co-chaperone activities. Component of unligated steroid receptors heterocomplexes through interaction with heat-shock protein 90 (HSP90). Plays a role in the intracellular trafficking of heterooligomeric forms of steroid hormone receptors maintaining the complex into the cytoplasm when unliganded.	0	0.172131	0.119839	0	0	0.0522922
FKBP8	23770	control	Constitutively inactive PPiase, which becomes active when bound to calmodulin and calcium. Seems to act as a chaperone for BCL2, targets it to the mitochondria and modulates its phosphorylation state. The BCL2/FKBP8/calmodulin/calcium complex probably interferes with the binding of BCL2 to its targets. The active form of FKBP8 may therefore play a role in the regulation of apoptosis. {ECO:0000269…	0	6.17156	6.64025	1	1	-0.468692
FOXO3	2309	control	Transcriptional activator which triggers apoptosis in the absence of survival factors, including neuronal cell death upon oxidative stress. Recognizes and binds to the DNA sequence 5'-[AG]TAAA[TC]A-3'. Participates in post-transcriptional regulation of MYC: following phosphorylation by MAPKAPK5, promotes induction of miR-34b and miR-34c expression, 2 post-transcriptional regulators of MYC that bi…	1	12.6569	14.0161	1	1	-1.3592
FSCN1	6624	control	Organizes filamentous actin into bundles with a minimum of 4.1:1 actin/fascin ratio. Plays a role in the organization of actin filament bundles and the formation of microspikes, membrane ruffles, and stress fibers. Important for the formation of a diverse set of cell protrusions, such as filopodia, and for cell motility and migration. {ECO:0000269|PubMed:20137952, ECO:0000269|PubMed:20393565, ECO…	0	4.8654	4.75916	0	0	0.106239
FYN	2534	control	Non-receptor tyrosine-protein kinase that plays a role in many biological processes including regulation of cell growth and survival, cell adhesion, integrin-mediated signaling, cytoskeletal remodeling, cell motility, immune response and axon guidance. Inactive FYN is phosphorylated on its C-terminal tail within the catalytic domain. Following activation by PKA, the protein subsequently associate…	0	2.24899	2.77099	0	0	-0.521995
GADD45A	1647	DNA repair	In T-cells, functions as a regulator of p38 MAPKs by inhibiting p88 phosphorylation and activity (By similarity). Might affect PCNA interaction with some CDK (cell division protein kinase) complexes; stimulates DNA excision repair in vitro and inhibits entry of cells into S phase. {ECO:0000250}.	1	5.9542	2.58673	1	0	3.36747
GADD45B	4616	DNA repair	Involved in the regulation of growth and apoptosis. Mediates activation of stress-responsive MTK1/MEKK4 MAPKKK.	1	-0.127177	-0.995104	0	0	0.867927
GADD45G	10912	DNA repair	Involved in the regulation of growth and apoptosis. Mediates activation of stress-responsive MTK1/MEKK4 MAPKKK.	1	-0.883273	-0.966913	0	0	0.0836398
GAPDH	2597	control	Has both glyceraldehyde-3-phosphate dehydrogenase and nitrosylase activities, thereby playing a role in glycolysis and nuclear functions, respectively. Participates in nuclear events including transcription, RNA transport, DNA replication and apoptosis. Nuclear functions are probably due to the nitrosylase activity that mediates cysteine S-nitrosylation of nuclear target proteins such as SIRT1, H…	0	4.6796	-0.41206	0	0	5.09166
GEN1	348654	DNA repair	Endonuclease which resolves Holliday junctions by the introduction of symmetrically related cuts across the junction point, to produce nicked duplex products in which the nicks can be readily ligated. Four-way DNA intermediates, also known as Holliday junctions, are formed during homologous recombination and DNA repair, and their resolution is necessary for proper chromosome segregation. {ECO:000…	1	0.344976	1.25387	0	0	-0.908893
GFP	NA	control	control	0	1.34179	1.09887	0	0	0.242921
GINS1	9837	control	The GINS complex plays an essential role in the initiation of DNA replication, and progression of DNA replication forks. GINS complex seems to bind preferentially to single-stranded DNA. GINS1 is essential for function. {ECO:0000269|PubMed:17417653}.	1	9.28481	9.20544	1	1	0.0793737
GINS2	51659	control	The GINS complex plays an essential role in the initiation of DNA replication, and progression of DNA replication forks. GINS complex seems to bind preferentially to single-stranded DNA. {ECO:0000269|PubMed:17417653}.	1	1.72653	2.43793	0	0	-0.711396
GINS3	64785	control	The GINS complex plays an essential role in the initiation of DNA replication, and progression of DNA replication forks. GINS complex seems to bind preferentially to single-stranded DNA. {ECO:0000269|PubMed:17417653}.	1	1.41523	0.564698	0	0	0.850537
GNB2	2783	control	Guanine nucleotide-binding proteins (G proteins) are involved as a modulator or transducer in various transmembrane signaling systems. The beta and gamma chains are required for the GTPase activity, for replacement of GDP by GTP, and for G protein-effector interaction.	0	9.43346	9.0075	1	1	0.425963
GRB2	2885	control	Adapter protein that provides a critical link between cell surface growth factor receptors and the Ras signaling pathway.; Isoform 2 does not bind to phosphorylated epidermal growth factor receptor (EGFR) but inhibits EGF-induced transactivation of a RAS-responsive element. Isoform 2 acts as a dominant negative protein over GRB2 and by suppressing proliferative signals, may trigger active program…	0	-2.97793	-2.42329	0	0	-0.554645
GSTP1	2950	control	Conjugation of reduced glutathione to a wide number of exogenous and endogenous hydrophobic electrophiles. Regulates negatively CDK5 activity via p25/p35 translocation to prevent neurodegeneration. {ECO:0000269|PubMed:21668448}.	0	-2.91551	-2.63397	0	0	-0.281532
H2AFX	3014	DNA repair	Variant histone H2A which replaces conventional H2A in a subset of nucleosomes. Nucleosomes wrap and compact DNA into chromatin, limiting DNA accessibility to the cellular machineries which require DNA as a template. Histones thereby play a central role in transcription regulation, DNA repair, DNA replication and chromosomal stability. DNA accessibility is regulated via a complex set of post-tran…	1	7.02637	8.55476	1	1	-1.52838
H2AFZ	3015	DNA repair	Variant histone H2A which replaces conventional H2A in a subset of nucleosomes. Nucleosomes wrap and compact DNA into chromatin, limiting DNA accessibility to the cellular machineries which require DNA as a template. Histones thereby play a central role in transcription regulation, DNA repair, DNA replication and chromosomal stability. DNA accessibility is regulated via a complex set of post-tran…	1	3.7632	4.41573	0	0	-0.65253
HDAC1	3065	DNA repair	Responsible for the deacetylation of lysine residues on the N-terminal part of the core histones (H2A, H2B, H3 and H4). Histone deacetylation gives a tag for epigenetic repression and plays an important role in transcriptional regulation, cell cycle progression and developmental events. Histone deacetylases act via the formation of large multiprotein complexes. Deacetylates SP proteins, SP1 and S…	1	7.22207	7.24488	1	1	-0.0228079
HDAC10	83933	DNA repair	Responsible for the deacetylation of lysine residues on the N-terminal part of the core histones (H2A, H2B, H3 and H4). Histone deacetylation gives a tag for epigenetic repression and plays an important role in transcriptional regulation, cell cycle progression and developmental events. Histone deacetylases act via the formation of large multiprotein complexes.	1	1.00109	0.959433	0	0	0.0416574
HDAC11	79885	DNA repair	Responsible for the deacetylation of lysine residues on the N-terminal part of the core histones (H2A, H2B, H3 and H4). Histone deacetylation gives a tag for epigenetic repression and plays an important role in transcriptional regulation, cell cycle progression and developmental events. Histone deacetylases act via the formation of large multiprotein complexes. {ECO:0000269|PubMed:11948178}.	1	9.75896	11.1767	1	1	-1.41776
HDAC3	8841	DNA repair	Responsible for the deacetylation of lysine residues on the N-terminal part of the core histones (H2A, H2B, H3 and H4), and some other non-histone substrates. Histone deacetylation gives a tag for epigenetic repression and plays an important role in transcriptional regulation, cell cycle progression and developmental events. Histone deacetylases act via the formation of large multiprotein complex…	1	7.07298	4.14689	1	0	2.9261
HDAC4	9759	DNA repair	Responsible for the deacetylation of lysine residues on the N-terminal part of the core histones (H2A, H2B, H3 and H4). Histone deacetylation gives a tag for epigenetic repression and plays an important role in transcriptional regulation, cell cycle progression and developmental events. Histone deacetylases act via the formation of large multiprotein complexes. Involved in muscle maturation via i…	1	21.558	21.6493	1	1	-0.091215
HDAC5	10014	DNA repair	Responsible for the deacetylation of lysine residues on the N-terminal part of the core histones (H2A, H2B, H3 and H4). Histone deacetylation gives a tag for epigenetic repression and plays an important role in transcriptional regulation, cell cycle progression and developmental events. Histone deacetylases act via the formation of large multiprotein complexes. Involved in muscle maturation by re…	1	0.643872	1.3537	0	0	-0.709829
HDAC6	10013	DNA repair	Responsible for the deacetylation of lysine residues on the N-terminal part of the core histones (H2A, H2B, H3 and H4). Histone deacetylation gives a tag for epigenetic repression and plays an important role in transcriptional regulation, cell cycle progression and developmental events. Histone deacetylases act via the formation of large multiprotein complexes (By similarity). Plays a central rol…	1	0.106339	0.451655	0	0	-0.345316
HDAC7	51564	DNA repair	Responsible for the deacetylation of lysine residues on the N-terminal part of the core histones (H2A, H2B, H3 and H4). Histone deacetylation gives a tag for epigenetic repression and plays an important role in transcriptional regulation, cell cycle progression and developmental events. Histone deacetylases act via the formation of large multiprotein complexes. Involved in muscle maturation by re…	1	2.33021	1.30713	0	0	1.02309
HDAC8	55869	DNA repair	Responsible for the deacetylation of lysine residues on the N-terminal part of the core histones (H2A, H2B, H3 and H4). Histone deacetylation gives a tag for epigenetic repression and plays an important role in transcriptional regulation, cell cycle progression and developmental events. Histone deacetylases act via the formation of large multiprotein complexes. Also involved in the deacetylation …	1	-2.12629	-1.4787	0	0	-0.647589
HELQ	113510	DNA repair	DNA-dependent ATPase and 5' to 3' DNA helicase. {ECO:0000269|PubMed:11751861}.	1	-0.291035	0.726811	0	0	-1.01785
HK2	3099	control	Catalyzes the phosphorylation of hexose, such as D-glucose and D-fructose, to hexose 6-phosphate (D-glucose 6-phosphate and D-fructose 6-phosphate, respectively)	1	0.0852355	0.344069	0	0	-0.258834
HMG20B	10362	DNA repair	Required for correct progression through G2 phase of the cell cycle and entry into mitosis. Required for RCOR1/CoREST mediated repression of neuronal specific gene promoters.	1	5.58466	7.03664	1	1	-1.45198
HMGA1	3159	DNA repair	HMG-I/Y bind preferentially to the minor groove of A+T rich regions in double-stranded DNA. It is suggested that these proteins could function in nucleosome phasing and in the 3'-end processing of mRNA transcripts. They are also involved in the transcription regulation of genes containing, or in close proximity to A+T-rich regions.	1	14.2122	23.2886	1	1	-9.07636
HSPA1A	3303	control	In cooperation with other chaperones, Hsp70s stabilize preexistent proteins against aggregation and mediate the folding of newly translated polypeptides in the cytosol as well as within organelles. These chaperones participate in all these processes through their ability to recognize nonnative conformations of other proteins. They bind extended peptide segments with a net hydrophobic character ex…	0	2.81514	2.20319	0	0	0.611952
HSPA1L	3305	control	In cooperation with other chaperones, Hsp70s stabilize preexistent proteins against aggregation and mediate the folding of newly translated polypeptides in the cytosol as well as within organelles. These chaperones participate in all these processes through their ability to recognize nonnative conformations of other proteins. They bind extended peptide segments with a net hydrophobic character ex…	0	-0.00417333	0.392939	0	0	-0.397112
HSPA8	3312	control	Acts as a repressor of transcriptional activation. Inhibits the transcriptional coactivator activity of CITED1 on Smad-mediated transcription. Chaperone. Component of the PRP19-CDC5L complex that forms an integral part of the spliceosome and is required for activating pre-mRNA splicing. May have a scaffolding role in the spliceosome assembly as it contacts all other components of the core complex…	0	2.0851	1.91924	0	0	0.165861
HUS1	3364	DNA repair	Component of the 9-1-1 cell-cycle checkpoint response complex that plays a major role in DNA repair. The 9-1-1 complex is recruited to DNA lesion upon damage by the RAD17-replication factor C (RFC) clamp loader complex. Acts then as a sliding clamp platform on DNA for several proteins involved in long-patch base excision repair (LP-BER). The 9-1-1 complex stimulates DNA polymerase beta (POLB) act…	1	-0.2123	0.0451359	0	0	-0.257436
HUS1B	135458	DNA repair	Checkpoint protein HUS1B	1	10.8559	9.44137	1	1	1.4145
IKBKB	3551	control	Serine kinase that plays an essential role in the NF-kappa-B signaling pathway which is activated by multiple stimuli such as inflammatory cytokines, bacterial or viral products, DNA damages or other cellular stresses. Acts as part of the canonical IKK complex in the conventional pathway of NF-kappa-B activation and phosphorylates inhibitors of NF-kappa-B on 2 critical serine residues. These modi…	0	-2.51797	-2.55634	0	0	0.038374
IKBKG	8517	control	Regulatory subunit of the IKK core complex which phosphorylates inhibitors of NF-kappa-B thus leading to the dissociation of the inhibitor/NF-kappa-B complex and ultimately the degradation of the inhibitor. Its binding to scaffolding polyubiquitin seems to play a role in IKK activation by multiple signaling receptor pathways. However, the specific type of polyubiquitin recognized upon cell stimul…	0	8.81532	8.82903	1	1	-0.0137124
ING1	3621	DNA repair	Cooperates with p53/TP53 in the negative regulatory pathway of cell growth by modulating p53-dependent transcriptional activation. Implicated as a tumor suppressor gene. {ECO:0000269|PubMed:9440695}.	1	7.15573	6.91144	1	1	0.244295
ING2	3622	DNA repair	Seems to be involved in p53/TP53 activation and p53/TP53-dependent apoptotic pathways, probably by enhancing acetylation of p53/TP53. Component of a mSin3A-like corepressor complex, which is probably involved in deacetylation of nucleosomal histones. ING2 activity seems to be modulated by binding to phosphoinositides (PtdInsPs). {ECO:0000269|PubMed:11481424, ECO:0000269|PubMed:12859901}.	1	1.91886	2.98743	0	0	-1.06856
INO80	54617	DNA repair	DNA helicase and probable main scaffold component of the chromatin remodeling INO80 complex which is involved in transcriptional regulation, DNA replication and probably DNA repair; according to PubMed:20687897 the contribution to DNA double-strand break repair appears to be largely indirect through transcriptional regulation. Recruited by YY1 to YY1-activated genes, where it acts as an essential…	1	7.67705	9.75704	1	1	-2.07999
INO80B	83444	DNA repair	Induces growth and cell cycle arrests at the G1 phase of the cell cycle. {ECO:0000269|PubMed:15556297}.; Proposed core component of the chromatin remodeling INO80 complex which is involved in transcriptional regulation, DNA replication and probably DNA repair. {ECO:0000269|PubMed:15556297}.	1	5.38989	7.24857	1	1	-1.85868
INO80C	125476	DNA repair	Proposed core component of the chromatin remodeling INO80 complex which is involved in transcriptional regulation, DNA replication and probably DNA repair.	1	1.14762	1.50661	0	0	-0.358989
INO80E	283899	DNA repair	Putative regulatory component of the chromatin remodeling INO80 complex which is involved in transcriptional regulation, DNA replication and probably DNA repair.	1	1.78058	2.62829	0	0	-0.847712
IPO4	79711	control	Functions in nuclear protein import as nuclear transport receptor. Serves as receptor for nuclear localization signals (NLS) in cargo substrates. Is thought to mediate docking of the importin/substrate complex to the nuclear pore complex (NPC) through binding to nucleoporin and the complex is subsequently translocated through the pore by an energy requiring, Ran-dependent mechanism. At the nucleo…	0	0.147129	0.290089	0	0	-0.14296
IQUB	154865	control	May play roles in cilia formation and/or maintenance. {ECO:0000250}.	0	9.34804	4.94137	1	0	4.40667
IQUB(short)	154865	control	May play roles in cilia formation and/or maintenance. {ECO:0000250}.	0	-1.10108	-1.671	0	0	0.569915
ITSN2	50618	control	Adapter protein that may provide indirect link between the endocytic membrane traffic and the actin assembly machinery. May regulate the formation of clathrin-coated vesicles (CCPs). Seems to be involved in CCPs maturation including invagination or budding. Involved in endocytosis of integrin beta-1 (ITGB1) and transferrin receptor (TFR). {ECO:0000269|PubMed:19458185, ECO:0000269|PubMed:22648170}.	0	3.33297	3.61008	0	0	-0.277113
KAT5	10524	DNA repair	Catalytic subunit of the NuA4 histone acetyltransferase complex which is involved in transcriptional activation of select genes principally by acetylation of nucleosomal histones H4 and H2A	1	0.953485	1.58015	0	0	-0.626666
KCTD13	253980	control	Substrate-specific adapter of a BCR (BTB-CUL3-RBX1) E3 ubiquitin-protein ligase complex involved in regulation of cytoskeleton structure. The BCR(BACURD1) E3 ubiquitin ligase complex mediates the ubiquitination of RHOA, leading to its degradation by the proteasome, thereby regulating the actin cytoskeleton and cell migration. {ECO:0000269|PubMed:19782033}.	0	12.4093	7.34178	1	1	5.06751
KIAA0101	9768	DNA repair	PCNA-binding protein that acts as a regulator of DNA repair during DNA replication. Following DNA damage, the interaction with PCNA is disrupted, facilitating the interaction between monoubiquitinated PCNA and the translesion DNA synthesis DNA polymerase eta (POLH) at stalled replisomes, facilitating the bypass of replication-fork-blocking lesions. Also acts as a regulator of centrosome number. {…	1	0.962696	1.06783	0	0	-0.105132
KIAA0415	9907	DNA repair	As part of AP-5, a probable fifth adaptor protein complex it may be involved in endosomal transport. According to PubMed:20613862 it is a putative helicase required for efficient homologous recombination DNA double-strand break repair. {ECO:0000269|PubMed:20613862, ECO:0000269|PubMed:22022230}.	1	14.1211	14.1934	1	1	-0.0723792
LDHA	3939	control	L-lactate dehydrogenase A chain	0	-1.85611	-2.36732	0	0	0.511217
LIG1	3978	DNA repair	DNA ligase that seals nicks in double-stranded DNA during DNA replication, DNA recombination and DNA repair.	1	-0.0134686	-0.503178	0	0	0.489709
LIG1(short)	3978	DNA repair	DNA ligase that seals nicks in double-stranded DNA during DNA replication, DNA recombination and DNA repair.	1	-0.994623	1.81834	0	0	-2.81296
LIG3	3980	DNA repair	Isoform 3 functions as heterodimer with DNA-repair protein XRCC1 in the nucleus and can correct defective DNA strand-break repair and sister chromatid exchange following treatment with ionizing radiation and alkylating agents. Isoform 1 is targeted to mitochondria, where it functions as DNA ligase in mitochondrial base-excision DNA repair (PubMed:10207110, PubMed:24674627). {ECO:0000269|PubMed:10…	1	4.11701	13.8379	0	1	-9.72094
LIG3(short)	3980	DNA repair	Isoform 3 functions as heterodimer with DNA-repair protein XRCC1 in the nucleus and can correct defective DNA strand-break repair and sister chromatid exchange following treatment with ionizing radiation and alkylating agents. Isoform 1 is targeted to mitochondria, where it functions as DNA ligase in mitochondrial base-excision DNA repair (PubMed:10207110, PubMed:24674627). {ECO:0000269|PubMed:10…	1	0.594765	0.913804	0	0	-0.319039
LIG4	3981	DNA repair	Efficiently joins single-strand breaks in a double-stranded polydeoxynucleotide in an ATP-dependent reaction. Involved in DNA non-homologous end joining (NHEJ) required for double-strand break repair and V(D)J recombination. The LIG4-XRCC4 complex is responsible for the NHEJ ligation step, and XRCC4 enhances the joining activity of LIG4. Binding of the LIG4-XRCC4 complex to DNA ends is dependent …	1	-0.932596	-1.45882	0	0	0.526227
LMO4	8543	control	Probable transcriptional factor. {ECO:0000250}.	1	-0.436359	-0.568292	0	0	0.131933
MAZ	4150	control	May function as a transcription factor with dual roles in transcription initiation and termination. Binds to two sites, ME1a1 and ME1a2, within the MYC promoter having greater affinity for the former. Also binds to multiple G/C-rich sites within the promoter of the Sp1 family of transcription factors. Regulates inflammation-induced expression of serum amyloid A proteins. {ECO:0000269|PubMed:12270…	1	1.9619	1.80105	0	0	0.160847
MBD1	4152	control	Transcriptional repressor that binds CpG islands in promoters where the DNA is methylated at position 5 of cytosine within CpG dinucleotides. Binding is abolished by the presence of 7-mG that is produced by DNA damage by methylmethanesulfonate (MMS). Acts as transcriptional repressor and plays a role in gene silencing by recruiting AFT7IP, which in turn recruits factors such as the histone methyl…	1	4.60657	5.57244	0	1	-0.965874
MCL1	4170	control	Involved in the regulation of apoptosis versus cell survival, and in the maintenance of viability but not of proliferation. Mediates its effects by interactions with a number of other regulators of apoptosis. Isoform 1 inhibits apoptosis. Isoform 2 promotes apoptosis. {ECO:0000269|PubMed:10766760, ECO:0000269|PubMed:16543145}.	0	1.90834	2.17122	0	0	-0.26288
MCM2	4171	DNA repair	Acts as component of the MCM2-7 complex (MCM complex) which is the putative replicative helicase essential for 'once per cell cycle' DNA replication initiation and elongation in eukaryotic cells. The active ATPase sites in the MCM2-7 ring are formed through the interaction surfaces of two neighboring subunits such that a critical structure of a conserved arginine finger motif is provided in trans…	1	0.572348	0.0604259	0	0	0.511923
MCM3	4172	DNA repair	Acts as component of the MCM2-7 complex (MCM complex) which is the putative replicative helicase essential for 'once per cell cycle' DNA replication initiation and elongation in eukaryotic cells. The active ATPase sites in the MCM2-7 ring are formed through the interaction surfaces of two neighboring subunits such that a critical structure of a conserved arginine finger motif is provided in trans…	1	2.65811	3.39855	0	0	-0.740443
MCM3AP	8888	control	Isoform GANP: Essential for the generation of high-affinity B-cells against T-cell-dependent antigens by affecting somatic hypermutation at the IgV-regions. May have stimulation-dependent DNA primase activity that would generate extra RNA primers in very rapidely proliferating cells and would support clonal expansion of differentiating B-cells (By similarity). Involved in the nuclear export of po…	1	-1.2629	-1.10762	0	0	-0.155278
MCM3APAS	114044	control	binds MCM3	1	-0.0311587	-0.0386505	0	0	0.00749179
MCM4	4173	DNA repair	Acts as component of the MCM2-7 complex (MCM complex) which is the putative replicative helicase essential for 'once per cell cycle' DNA replication initiation and elongation in eukaryotic cells. The active ATPase sites in the MCM2-7 ring are formed through the interaction surfaces of two neighboring subunits such that a critical structure of a conserved arginine finger motif is provided in trans…	1	-1.07713	-0.897956	0	0	-0.179172
MCM5	4174	DNA repair	Acts as component of the MCM2-7 complex (MCM complex) which is the putative replicative helicase essential for 'once per cell cycle' DNA replication initiation and elongation in eukaryotic cells. The active ATPase sites in the MCM2-7 ring are formed through the interaction surfaces of two neighboring subunits such that a critical structure of a conserved arginine finger motif is provided in trans…	1	1.94573	2.7229	0	0	-0.777167
MCM6	4175	DNA repair	Acts as component of the MCM2-7 complex (MCM complex) which is the putative replicative helicase essential for 'once per cell cycle' DNA replication initiation and elongation in eukaryotic cells. The active ATPase sites in the MCM2-7 ring are formed through the interaction surfaces of two neighboring subunits such that a critical structure of a conserved arginine finger motif is provided in trans…	1	-0.640589	-0.0866696	0	0	-0.55392
MCM7	4176	DNA repair	Acts as component of the MCM2-7 complex (MCM complex) which is the putative replicative helicase essential for 'once per cell cycle' DNA replication initiation and elongation in eukaryotic cells. The active ATPase sites in the MCM2-7 ring are formed through the interaction surfaces of two neighboring subunits such that a critical structure of a conserved arginine finger motif is provided in trans…	1	4.58679	4.65558	0	0	-0.0687899
MCM7(short)	4176	DNA repair	Acts as component of the MCM2-7 complex (MCM complex) which is the putative replicative helicase essential for 'once per cell cycle' DNA replication initiation and elongation in eukaryotic cells. The active ATPase sites in the MCM2-7 ring are formed through the interaction surfaces of two neighboring subunits such that a critical structure of a conserved arginine finger motif is provided in trans…	1	0.698331	1.00928	0	0	-0.31095
MCPH1	79648	DNA repair	Implicated in chromosome condensation and DNA damage induced cellular responses. May play a role in neurogenesis and regulation of the size of the cerebral cortex. {ECO:0000269|PubMed:12046007, ECO:0000269|PubMed:15199523, ECO:0000269|PubMed:15220350}.	1	2.63699	2.81097	0	0	-0.173982
MDC1	9656	DNA repair	Required for checkpoint mediated cell cycle arrest in response to DNA damage within both the S phase and G2/M phases of the cell cycle. May serve as a scaffold for the recruitment of DNA repair and signal transduction proteins to discrete foci of DNA damage marked by 'Ser-139' phosphorylation of histone H2AFX. Also required for downstream events subsequent to the recruitment of these proteins. Th…	1	-1.00703	-1.05908	0	0	0.052053
MEN1	4221	DNA repair	Essential component of a MLL/SET1 histone methyltransferase (HMT) complex, a complex that specifically methylates 'Lys-4' of histone H3 (H3K4). Functions as a transcriptional regulator. Binds to the TERT promoter and represses telomerase expression. Plays a role in TGFB1-mediated inhibition of cell-proliferation, possibly regulating SMAD3 transcriptional activity. Represses JUND-mediated transcri…	1	4.75225	3.20714	0	0	1.54511
MGMT	11315	DNA repair	Involved in the cellular defense against the biological effects of O6-methylguanine (O6-MeG) in DNA. Repairs alkylated guanine in DNA by stoichiometrically transferring the alkyl group at the O-6 position to a cysteine residue in the enzyme. This is a suicide reaction: the enzyme is irreversibly inactivated.	1	12.2736	7.39547	1	1	4.87817
MLH1	4292	DNA repair	Heterodimerizes with PMS2 to form MutL alpha, a component of the post-replicative DNA mismatch repair system (MMR). DNA repair is initiated by MutS alpha (MSH2-MSH6) or MutS beta (MSH2-MSH6) binding to a dsDNA mismatch, then MutL alpha is recruited to the heteroduplex. Assembly of the MutL-MutS-heteroduplex ternary complex in presence of RFC and PCNA is sufficient to activate endonuclease activit…	1	-0.331654	-0.162221	0	0	-0.169433
MLH3	27030	DNA repair	Probably involved in the repair of mismatches in DNA.	1	-1.76854	-1.79008	0	0	0.021541
MMS19	64210	DNA repair	Key component of the cytosolic iron-sulfur protein assembly (CIA) complex, a multiprotein complex that mediates the incorporation of iron-sulfur cluster into apoproteins specifically involved in DNA metabolism and genomic integrity. In the CIA complex, MMS19 acts as an adapter between early-acting CIA components and a subset of cellular target iron-sulfur proteins such as ERCC2/XPD, FANCJ and RTE…	1	-0.0124868	-0.158029	0	0	0.145542
MMS19(short)	64210	DNA repair	Key component of the cytosolic iron-sulfur protein assembly (CIA) complex, a multiprotein complex that mediates the incorporation of iron-sulfur cluster into apoproteins specifically involved in DNA metabolism and genomic integrity. In the CIA complex, MMS19 acts as an adapter between early-acting CIA components and a subset of cellular target iron-sulfur proteins such as ERCC2/XPD, FANCJ and RTE…	1	5.33725	4.93276	1	0	0.404495
MPG	4350	DNA repair	Hydrolysis of the deoxyribose N-glycosidic bond to excise 3-methyladenine, and 7-methylguanine from the damaged DNA polymer formed by alkylation lesions.	1	18.0498	21.2338	1	1	-3.18396
MRE11A	4361	DNA repair	Component of the MRN complex, which plays a central role in double-strand break (DSB) repair, DNA recombination, maintenance of telomere integrity and meiosis. The complex possesses single-strand endonuclease activity and double-strand-specific 3'-5' exonuclease activity, which are provided by MRE11A. RAD50 may be required to bind DNA ends and hold them in close proximity. This could facilitate s…	1	-0.507907	-0.336605	0	0	-0.171302
MSH2	4436	DNA repair	Component of the post-replicative DNA mismatch repair system (MMR). Forms two different heterodimers: MutS alpha (MSH2-MSH6 heterodimer) and MutS beta (MSH2-MSH3 heterodimer) which binds to DNA mismatches thereby initiating DNA repair. When bound, heterodimers bend the DNA helix and shields approximately 20 base pairs. MutS alpha recognizes single base mismatches and dinucleotide insertion-deleti…	1	-0.60082	0.81864	0	0	-1.41946
MSH3	4437	DNA repair	Component of the post-replicative DNA mismatch repair system (MMR). Heterodimerizes with MSH2 to form MutS beta which binds to DNA mismatches thereby initiating DNA repair. When bound, the MutS beta heterodimer bends the DNA helix and shields approximately 20 base pairs. MutS beta recognizes large insertion-deletion loops (IDL) up to 13 nucleotides long. After mismatch binding, forms a ternary co…	1	1.41078	6.66727	0	1	-5.2565
MSH4	4438	DNA repair	Involved in meiotic recombination. Required for reciprocal recombination and proper segregation of homologous chromosomes at meiosis.	1	4.44339	6.99144	0	1	-2.54804
MSH5	4439	DNA repair	Involved in meiotic recombination. Facilitate crossovers between homologs during meiosis (By similarity). {ECO:0000250}.	1	1.41078	2.06436	0	0	-0.653583
MSH6	2956	DNA repair	Component of the post-replicative DNA mismatch repair system (MMR). Heterodimerizes with MSH2 to form MutS alpha, which binds to DNA mismatches thereby initiating DNA repair. When bound, MutS alpha bends the DNA helix and shields approximately 20 base pairs, and recognizes single base mismatches and dinucleotide insertion-deletion loops (IDL) in the DNA. After mismatch binding, forms a ternary co…	1	-0.740868	-0.713062	0	0	-0.027806
MUS81	80198	DNA repair	Interacts with EME1 and EME2 to form a DNA structure-specific endonuclease with substrate preference for branched DNA structures with a 5'-end at the branch nick. Typical substrates include 3'-flap structures, replication forks and nicked Holliday junctions. May be required in mitosis for the processing of stalled or collapsed replication forks. {ECO:0000269|PubMed:11741546, ECO:0000269|PubMed:12…	1	6.65344	6.05431	1	1	0.59913
MUTYH	4595	DNA repair	Involved in oxidative DNA damage repair. Initiates repair of A*oxoG to C*G by removing the inappropriately paired adenine base from the DNA backbone. Possesses both adenine and 2-OH-A DNA glycosylase activities. {ECO:0000269|PubMed:10684930}.	1	13.9678	13.3608	1	1	0.607087
MYST2	11143	DNA repair	Component of the HBO1 complex which has a histone H4-specific acetyltransferase activity, a reduced activity toward histone H3 and is responsible for the bulk of histone H4 acetylation in vivo. Through chromatin acetylation it may regulate DNA replication and act as a coactivator of TP53-dependent transcription. Specifically represses AR-mediated transcription. {ECO:0000269|PubMed:10438470, ECO:0…	1	5.66908	5.37313	1	1	0.29595
MYST4	23522	DNA repair	Histone acetyltransferase which may be involved in both positive and negative regulation of transcription. Required for RUNX2-dependent transcriptional activation. May be involved in cerebral cortex development. Component of the MOZ/MORF complex which has a histone H3 acetyltransferase activity. {ECO:0000269|PubMed:10497217, ECO:0000269|PubMed:11965546, ECO:0000269|PubMed:16387653}.	1	0.015976	-0.77189	0	0	0.787866
N4BP2	55728	DNA repair	Has 5'-polynucleotide kinase and nicking endonuclease activity. May play a role in DNA repair or recombination. {ECO:0000269|PubMed:12730195}.	1	-1.2088	-0.738212	0	0	-0.470592
NAMPT	10135	control	Catalyzes the condensation of nicotinamide with 5-phosphoribosyl-1-pyrophosphate to yield nicotinamide mononucleotide, an intermediate in the biosynthesis of NAD. It is the rate limiting component in the mammalian NAD biosynthesis pathway. The secreted form behaves both as a cytokine with immunomodulating properties and an adipokine with anti-diabetic properties, it has no enzymatic activity, par…	0	2.86421	3.31258	0	0	-0.448368
NBN	4683	DNA repair	Component of the MRE11-RAD50-NBN (MRN complex) which plays a critical role in the cellular response to DNA damage and the maintenance of chromosome integrity. The complex is involved in double-strand break (DSB) repair, DNA recombination, maintenance of telomere integrity, cell cycle checkpoint control and meiosis. The complex possesses single-strand endonuclease activity and double-strand-specif…	1	-0.470467	-0.108112	0	0	-0.362355
NCK1	4690	DNA repair	Adapter protein which associates with tyrosine-phosphorylated growth factor receptors, such as KDR and PDGFRB, or their cellular substrates. Maintains low levels of EIF2S1 phosphorylation by promoting its dephosphorylation by PP1. Plays a role in the DNA damage response, not in the detection of the damage by ATM/ATR, but for efficient activation of downstream effectors, such as that of CHEK2. Pla…	1	-1.05233	-0.205616	0	0	-0.846711
NCOA1	8648	control	Nuclear receptor coactivator that directly binds nuclear receptors and stimulates the transcriptional activities in a hormone-dependent fashion. Involved in the coactivation of different nuclear receptors, such as for steroids (PGR, GR and ER), retinoids (RXRs), thyroid hormone (TRs) and prostanoids (PPARs). Also involved in coactivation mediated by STAT3, STAT5A, STAT5B and STAT6 transcription f…	1	1.3537	1.4666	0	0	-0.112894
NDOR1	27158	control	NADPH-dependent reductase which is a central component of the cytosolic iron-sulfur (Fe-S) protein assembly (CIA) machinery	0	-0.687441	-0.452644	0	0	-0.234797
NEDD8	4738	control	Ubiquitin-like protein which plays an important role in cell cycle control and embryogenesis. Covalent attachment to its substrates requires prior activation by the E1 complex UBE1C-APPBP1 and linkage to the E2 enzyme UBE2M. Attachment of NEDD8 to cullins activates their associated E3 ubiquitin ligase activity, and thus promotes polyubiquitination and proteasomal degradation of cyclins and other …	1	3.54571	6.50646	0	1	-2.96075
NEIL1	79661	DNA repair	Involved in base excision repair of DNA damaged by oxidation or by mutagenic agents. Acts as DNA glycosylase that recognizes and removes damaged bases. Has a preference for oxidized pyrimidines, such as thymine glycol, formamidopyrimidine (Fapy) and 5-hydroxyuracil. Has marginal activity towards 8-oxoguanine. Has AP (apurinic/apyrimidinic) lyase activity and introduces nicks in the DNA strand. Cl…	1	19.2537	20.9576	1	1	-1.70394
NEIL2	252969	DNA repair	Involved in base excision repair of DNA damaged by oxidation or by mutagenic agents. Has DNA glycosylase activity towards 5-hydroxyuracil and other oxidized derivatives of cytosine with a preference for mismatched double-stranded DNA (DNA bubbles). Has low or no DNA glycosylase activity towards thymine glycol, 2-hydroxyadenine, hypoxanthine and 8-oxoguanine. Has AP (apurinic/apyrimidinic) lyase a…	1	-0.872916	-0.0108117	0	0	-0.862104
NFATC2IP	84901	control	In T-helper 2 (Th2) cells, regulates the magnitude of NFAT-driven transcription of a specific subset of cytokine genes, including IL3, IL4, IL5 and IL13, but not IL2. Recruits PRMT1 to the IL4 promoter; this leads to enhancement of histone H4 'Arg-3'-methylation and facilitates subsequent histone acetylation at the IL4 locus, thus promotes robust cytokine expression (By similarity). Down-regulate…	1	0.556176	0.710662	0	0	-0.154486
NFATC2IP(short)	84901	control	In T-helper 2 (Th2) cells, regulates the magnitude of NFAT-driven transcription of a specific subset of cytokine genes, including IL3, IL4, IL5 and IL13, but not IL2. Recruits PRMT1 to the IL4 promoter; this leads to enhancement of histone H4 'Arg-3'-methylation and facilitates subsequent histone acetylation at the IL4 locus, thus promotes robust cytokine expression (By similarity). Down-regulate…	1	0.477123	1.07737	0	0	-0.60025
NFS1	11009	control	Catalyzes the removal of elemental sulfur from cysteine to produce alanine. It supplies the inorganic sulfur for iron-sulfur (Fe-S) clusters. May be involved in the biosynthesis of molybdenum cofactor. {ECO:0000269|PubMed:18650437}.	0	0.685241	0.982159	0	0	-0.296918
NFS1(short)	11009	control	In T-helper 2 (Th2) cells, regulates the magnitude of NFAT-driven transcription of a specific subset of cytokine genes, including IL3, IL4, IL5 and IL13, but not IL2. Recruits PRMT1 to the IL4 promoter; this leads to enhancement of histone H4 'Arg-3'-methylation and facilitates subsequent histone acetylation at the IL4 locus, thus promotes robust cytokine expression (By similarity). Down-regulate…	1	-0.293531	0.108062	0	0	-0.401593
NHP2L1	4809	control	Binds to the 5'-stem-loop of U4 snRNA and may play a role in the late stage of spliceosome assembly. The protein undergoes a conformational change upon RNA-binding. {ECO:0000269|PubMed:10545122, ECO:0000269|PubMed:17412961}.	1	2.71718	0.882384	0	0	1.8348
NLRP2	55655	control	Suppresses TNF- and CD40-induced NFKB1 activity at the level of the IKK complex, by inhibiting NFKBIA degradation induced by TNF. When associated with PYCARD, activates CASP1, leading to the secretion of mature proinflammatory cytokine IL1B. May be a component of the inflammasome, a protein complex which also includes PYCARD, CARD8 and CASP1 and whose function would be the activation of proinflam…	0	1.23822	1.70641	0	0	-0.468191
NPM1	4869	DNA repair	Involved in diverse cellular processes such as ribosome biogenesis, centrosome duplication, protein chaperoning, histone assembly, cell proliferation, and regulation of tumor suppressors p53/TP53 and ARF. Binds ribosome presumably to drive ribosome nuclear export. Associated with nucleolar ribonucleoprotein structures and bind single-stranded nucleic acids. Acts as a chaperonin for the core histo…	1	2.93261	3.07811	0	0	-0.145493
NPM1(short)	4869	DNA repair	Involved in diverse cellular processes such as ribosome biogenesis, centrosome duplication, protein chaperoning, histone assembly, cell proliferation, and regulation of tumor suppressors p53/TP53 and ARF. Binds ribosome presumably to drive ribosome nuclear export. Associated with nucleolar ribonucleoprotein structures and bind single-stranded nucleic acids. Acts as a chaperonin for the core histo…	1	0.302014	0.860939	0	0	-0.558925
NSMCE2	286053	DNA repair	E3 SUMO-protein ligase component of the SMC5-SMC6 complex, a complex involved in DNA double-strand break repair by homologous recombination. Is not be required for the stability of the complex. The complex may promote sister chromatid homologous recombination by recruiting the SMC1-SMC3 cohesin complex to double-strand breaks. The complex is required for telomere maintenance via recombination in …	1	-0.234782	0.761124	0	0	-0.995906
NSMCE4A	54780	DNA repair	Component of the SMC5-SMC6 complex, a complex involved in DNA double-strand breaks by homologous recombination. The complex may promote sister chromatid homologous recombination by recruiting the SMC1-SMC3 cohesin complex to double-strand breaks. The complex is required for telomere maintenance via recombination in ALT (alternative lengthening of telomeres) cell lines and mediates sumoylation of …	1	11.9096	11.4159	1	1	0.49371
NUB1	51667	control	Specific down-regulator of the NEDD8 conjugation system. Recruits NEDD8, UBD, and their conjugates to the proteasome for degradation. Isoform 1 promotes the degradation of NEDD8 more efficiently than isoform 2. {ECO:0000269|PubMed:16707496}.	1	-0.568292	-1.32393	0	0	0.755638
NUDT11	55190	control	Cleaves a beta-phosphate from the diphosphate groups in PP-InsP5 (diphosphoinositol pentakisphosphate), suggesting that it may play a role in signal transduction. Also able to catalyze the hydrolysis of dinucleoside oligophosphates, with Ap6A and Ap5A being the preferred substrates. The major reaction products are ADP and p4a from Ap6A and ADP and ATP from Ap5A. Also able to hydrolyze 5-phosphori…	0	-0.436359	0.0297709	0	0	-0.46613
OBFC2A	64859	DNA repair	Component of the SOSS complex, a multiprotein complex that functions downstream of the MRN complex to promote DNA repair and G2/M checkpoint. In the SOSS complex, acts as a sensor of single-stranded DNA that binds to single-stranded DNA, in particular to polypyrimidines. The SOSS complex associates with DNA lesions and influences diverse endpoints in the cellular DNA damage response including cel…	1	2.99606	3.57426	0	0	-0.578203
OBFC2B	79035	DNA repair	Component of the SOSS complex, a multiprotein complex that functions downstream of the MRN complex to promote DNA repair and G2/M checkpoint. In the SOSS complex, acts as a sensor of single-stranded DNA that binds to single-stranded DNA, in particular to polypyrimidines. The SOSS complex associates with DNA lesions and influences diverse endpoints in the cellular DNA damage response including cel…	1	1.67696	1.9619	0	0	-0.284939
OBFC2B(short)	79035	DNA repair	Component of the SOSS complex, a multiprotein complex that functions downstream of the MRN complex to promote DNA repair and G2/M checkpoint. In the SOSS complex, acts as a sensor of single-stranded DNA that binds to single-stranded DNA, in particular to polypyrimidines. The SOSS complex associates with DNA lesions and influences diverse endpoints in the cellular DNA damage response including cel…	1	1.87781	0.210623	0	0	1.66719
OGG1	4968	DNA repair	DNA repair enzyme that incises DNA at 8-oxoG residues. Excises 7,8-dihydro-8-oxoguanine and 2,6-diamino-4-hydroxy-5-N-methylformamidopyrimidine (FAPY) from damaged DNA. Has a beta-lyase activity that nicks DNA 3' to the lesion.	1	5.84514	5.29696	1	1	0.548183
ORC1L	4998	control	Component of the origin recognition complex (ORC) that binds origins of replication. DNA-binding is ATP-dependent. The DNA sequences that define origins of replication have not been identified yet. ORC is required to assemble the pre-replication complex necessary to initiate DNA replication.	1	1.27441	1.16364	0	0	0.110769
ORC2L	4999	control	Component of the origin recognition complex (ORC) that binds origins of replication. DNA-binding is ATP-dependent. The specific DNA sequences that define origins of replication have not been identified yet. ORC is required to assemble the pre-replication complex necessary to initiate DNA replication. Binds histone H3 and H4 trimethylation marks H3K9me3, H3K20me3 and H4K27me3. Stabilizes LRWD1, by…	1	-1.16916	-1.39065	0	0	0.221497
ORC4	5000	control	Component of the origin recognition complex (ORC) that binds origins of replication. DNA-binding is ATP-dependent. The specific DNA sequences that define origins of replication have not been identified yet. ORC is required to assemble the pre-replication complex necessary to initiate DNA replication. Binds histone H3 and H4 trimethylation marks H3K9me3, H3K27me3 and H4K20me3. {ECO:0000269|PubMed:…	1	5.69157	8.36001	1	1	-2.66844
ORC4L	5000	control	Component of the origin recognition complex (ORC) that binds origins of replication.	1	-0.696658	-0.585136	0	0	-0.111522
ORC6L	23594	control	Component of the origin recognition complex (ORC) that binds origins of replication. DNA-binding is ATP-dependent. The specific DNA sequences that define origins of replication have not been identified yet. ORC is required to assemble the pre-replication complex necessary to initiate DNA replication. Does not bind histone H3 and H4 trimethylation marks H3K9me3, H3K27me3 and H4K20me3. {ECO:0000269…	1	-0.992302	-1.2474	0	0	0.255095
OTUB1	55611	DNA repair	Hydrolase that can specifically remove 'Lys-48'-linked conjugated ubiquitin from proteins and plays an important regulatory role at the level of protein turnover by preventing degradation. Regulator of T-cell anergy, a phenomenon that occurs when T-cells are rendered unresponsive to antigen rechallenge and no longer respond to their cognate antigen. Acts via its interaction with RNF128/GRAIL, a c…	1	4.76947	5.47907	0	1	-0.709603
PALB2	79728	DNA repair	Plays a critical role in homologous recombination repair (HRR) through its ability to recruit BRCA2 and RAD51 to DNA breaks	1	-0.461303	-0.459408	0	0	-0.00189504
PAPL	390928	control	Iron/zinc purple acid phosphatase-like protein	0	1.36767	0.264133	0	0	1.10354
PARI	55010	DNA repair	Required to suppress inappropriate homologous recombination, thereby playing a central role DNA repair and in the maintenance of genomic stability. Antagonizes homologous recombination by interfering with the formation of the RAD51-DNA homologous recombination structure. Binds single-strand DNA and poly(A) homopolymers. Positively regulate the poly(ADP-ribosyl)ation activity of PARP1; however suc…	1	1.43162	1.07478	0	0	0.356841
PARK2	5071	control	Functions within a multiprotein E3 ubiquitin ligase complex, catalyzing the covalent attachment of ubiquitin moieties onto substrate proteins, such as BCL2, SYT11, CCNE1, GPR37, RHOT1/MIRO1, MFN1, MFN2, STUB1, SNCAIP, SEPT5, TOMM20, USP30, ZNF746 and AIMP2 (PubMed:10973942, PubMed:10888878, PubMed:11431533, PubMed:12150907, PubMed:12628165, PubMed:16135753, PubMed:21376232, PubMed:23754282, PubMe…	0	-2.29366	-2.0266	0	0	-0.267055
PARP1	142	DNA repair	Involved in the base excision repair (BER) pathway, by catalyzing the poly(ADP-ribosyl)ation of a limited number of acceptor proteins involved in chromatin architecture and in DNA metabolism. This modification follows DNA damages and appears as an obligatory step in a detection/signaling pathway leading to the reparation of DNA strand breaks. Mediates the poly(ADP-ribosyl)ation of APLF and CHFR. …	1	-1.05233	-0.678367	0	0	-0.37396
PARP10	84875	control	May play a role in cell proliferation. May be required for the maintenance of cell cycle progression. {ECO:0000269|PubMed:15674325, ECO:0000269|PubMed:16455663}.	0	-1.25875	0.231078	0	0	-1.48983
PARP11	57097	control	Poly [ADP-ribose] polymerase 11	0	-0.737114	0.116243	0	0	-0.853357
PARP11(short)	57097	control	Poly [ADP-ribose] polymerase 11	0	-0.05309	-0.119475	0	0	0.0663851
PARP12	64761	control	Poly [ADP-ribose] polymerase 12	0	9.9538	10.8774	1	1	-0.923585
PARP15	165631	control	Transcriptional repressor. Has ADP-ribosyltransferase activity. {ECO:0000269|PubMed:16061477}.	0	1.51334	1.38349	0	0	0.129853
PARP16	54956	control	Intracellular mono-ADP-ribosyltransferase that may play a role in different processes through the mono-ADP-ribosylation of proteins involved in those processes (PubMed:23103912, PubMed:22701565). May play a role in the unfolded protein response (UPR), by ADP-ribosylating and activating EIF2AK3 and ERN1, two important UPR effectors (PubMed:23103912). May also mediate mono-ADP-ribosylation of karyo…	0	14.4051	8.42752	1	1	5.97754
PARP3	10039	DNA repair	Involved in the base excision repair (BER) pathway, by catalyzing the poly(ADP-ribosyl)ation of a limited number of acceptor proteins involved in chromatin architecture and in DNA metabolism. This modification follows DNA damages and appears as an obligatory step in a detection/signaling pathway leading to the reparation of DNA strand breaks. May link the DNA damage surveillance network to the mi…	1	1.87492	5.73296	0	1	-3.85804
PARP6	56965	control	Poly [ADP-ribose] polymerase 6	0	2.24144	2.86539	0	0	-0.623951
PARP6(short)	56965	control	Poly [ADP-ribose] polymerase 6	0	0.588214	-0.403809	0	0	0.992023
PARP9	83666	control	In concert with DTX3L plays a role in PARP1-dependent DNA damage repair. PARP1-dependent PARP9/BAL1-DTX3L-mediated ubiquitination promotes the rapid and specific recruitment of 53BP1/TP53BP1, UIMC1/RAP80, and BRCA1 to DNA damage sites. Involved in inducing the expression of IFN-gamma-responsive genes. {ECO:0000269|PubMed:16809771, ECO:0000269|PubMed:23230272}.	0	0.582088	-0.320521	0	0	0.902609
PATZ1	23598	control	Transcriptional repressor. {ECO:0000269|PubMed:10713105}.	1	-1.17319	-1.59555	0	0	0.422358
PCNA	5111	DNA repair	Auxiliary protein of DNA polymerase delta and is involved in the control of eukaryotic DNA replication by increasing the polymerase's processibility during elongation of the leading strand. Induces a robust stimulatory effect on the 3'-5' exonuclease and 3'-phosphodiesterase, but not apurinic-apyrimidinic (AP) endonuclease, APEX2 activities. Has to be loaded onto DNA in order to be able to stimul…	1	0.280586	-0.0220103	0	0	0.302596
PER1	5187	DNA repair	Transcriptional repressor which forms a core component of the circadian clock. The circadian clock, an internal time-keeping system, regulates various physiological processes through the generation of approximately 24 hour circadian rhythms in gene expression, which are translated into rhythms in metabolism and behavior. It is derived from the Latin roots 'circa' (about) and 'diem' (day) and acts…	1	2.33316	1.70847	0	0	0.624689
PER1(short)	5187	DNA repair	Transcriptional repressor which forms a core component of the circadian clock. The circadian clock, an internal time-keeping system, regulates various physiological processes through the generation of approximately 24 hour circadian rhythms in gene expression, which are translated into rhythms in metabolism and behavior. It is derived from the Latin roots 'circa' (about) and 'diem' (day) and acts…	1	1.30516	0.922397	0	0	0.382761
PER3	8863	DNA repair	Originally described as a core component of the circadian clock. The circadian clock, an internal time-keeping system, regulates various physiological processes through the generation of approximately 24 hour circadian rhythms in gene expression, which are translated into rhythms in metabolism and behavior. It is derived from the Latin roots 'circa' (about) and 'diem' (day) and acts as an importa…	1	2.576	1.94207	0	0	0.633929
PHF11	51131	control	Positive regulator of Th1-type cytokine gene expression. {ECO:0000269|PubMed:18405956}.	1	0.297985	1.33998	0	0	-1.04199
PIAS1	8554	DNA repair	Functions as an E3-type small ubiquitin-like modifier (SUMO) ligase, stabilizing the interaction between UBE2I and the substrate, and as a SUMO-tethering factor. Plays a crucial role as a transcriptional coregulation in various cellular pathways, including the STAT pathway, the p53 pathway and the steroid hormone signaling pathway. In vitro, binds A/T-rich DNA. The effects of this transcriptional…	1	1.06783	3.94349	0	0	-2.87566
PIAS2	9063	DNA repair	Functions as an E3-type small ubiquitin-like modifier (SUMO) ligase, stabilizing the interaction between UBE2I and the substrate, and as a SUMO-tethering factor. Plays a crucial role as a transcriptional coregulator in various cellular pathways, including the STAT pathway, the p53 pathway and the steroid hormone signaling pathway. The effects of this transcriptional coregulation, transactivation …	1	0.81864	0.377696	0	0	0.440944
PIAS3	10401	DNA repair	Functions as an E3-type small ubiquitin-like modifier (SUMO) ligase, stabilizing the interaction between UBE2I and the substrate, and as a SUMO-tethering factor. Plays a crucial role as a transcriptional coregulation in various cellular pathways, including the STAT pathway and the steroid hormone signaling pathway. Involved in regulating STAT3 signaling via inhibiting STAT3 DNA-binding and suppre…	1	0.139229	0.965971	0	0	-0.826742
PIAS4	51588	DNA repair	Functions as an E3-type small ubiquitin-like modifier (SUMO) ligase, stabilizing the interaction between UBE2I and the substrate, and as a SUMO-tethering factor. Plays a crucial role as a transcriptional coregulation in various cellular pathways, including the STAT pathway, the p53/TP53 pathway, the Wnt pathway and the steroid hormone signaling pathway. Involved in gene silencing. Mediates sumoyl…	1	3.4123	2.37478	0	0	1.03752
PIAS4(short)	51588	DNA repair	Functions as an E3-type small ubiquitin-like modifier (SUMO) ligase, stabilizing the interaction between UBE2I and the substrate, and as a SUMO-tethering factor. Plays a crucial role as a transcriptional coregulation in various cellular pathways, including the STAT pathway, the p53/TP53 pathway, the Wnt pathway and the steroid hormone signaling pathway. Involved in gene silencing. Mediates sumoyl…	1	7.83858	7.85223	1	1	-0.0136535
PIF1	80119	DNA repair	DNA-dependent ATPase and 5'-3' DNA helicase required for the maintenance of both mitochondrial and nuclear genome stability. Efficiently unwinds G-quadruplex (G4) DNA structures and forked RNA-DNA hybrids. Resolves G4 structures, preventing replication pausing and double-strand breaks (DSBs) at G4 motifs. Involved in the maintenance of telomeric DNA. Inhibits telomere elongation, de novo telomere…	1	18.1251	19.0973	1	1	-0.972175
PIK3R1	5295	control	Binds to activated (phosphorylated) protein-Tyr kinases, through its SH2 domain, and acts as an adapter, mediating the association of the p110 catalytic unit to the plasma membrane. Necessary for the insulin-stimulated increase in glucose uptake and glycogen synthesis in insulin-sensitive tissues. Plays an important role in signaling in response to FGFR1, FGFR2, FGFR3, FGFR4, KITLG/SCF, KIT, PDGF…	0	-2.09644	-3.554	0	0	1.45755
PIPSL	266971	control	Has negligeable PIP5 kinase activity. Binds to ubiquitinated proteins.	0	2.69718	2.6456	0	0	0.0515795
PML	5371	DNA repair	Functions via its association with PML-nuclear bodies (PML-NBs) in a wide range of important cellular processes, including tumor suppression, transcriptional regulation, apoptosis, senescence, DNA damage response, and viral defense mechanisms. Acts as the scaffold of PML-NBs allowing other proteins to shuttle in and out, a process which is regulated by SUMO-mediated modifications and interactions…	1	11.9371	12.9652	1	1	-1.02804
PMS1	5378	DNA repair	Probably involved in the repair of mismatches in DNA. {ECO:0000269|PubMed:10748105}.	1	-0.662957	-0.389048	0	0	-0.273909
PMS1(short)	5378	DNA repair	Probably involved in the repair of mismatches in DNA. {ECO:0000269|PubMed:10748105}.	1	-2.02174	-2.07818	0	0	0.0564422
PMS2	5395	DNA repair	Component of the post-replicative DNA mismatch repair system (MMR). Heterodimerizes with MLH1 to form MutL alpha. DNA repair is initiated by MutS alpha (MSH2-MSH6) or MutS beta (MSH2-MSH6) binding to a dsDNA mismatch, then MutL alpha is recruited to the heteroduplex. Assembly of the MutL-MutS-heteroduplex ternary complex in presence of RFC and PCNA is sufficient to activate endonuclease activity …	1	0.196846	0.682916	0	0	-0.48607
PMS2CL	441194	DNA repair	PMS2-C terminal-like protein	1	-0.142557	-0.0331248	0	0	-0.109432
PMS2L3	5387	DNA repair	Putative postmeiotic segregation increased 2-like protein 3	1	0.655816	0.210623	0	0	0.445193
PNKP	11284	DNA repair	Plays a key role in the repair of DNA damage, functioning as part of both the non-homologous end-joining (NHEJ) and base excision repair (BER) pathways. Through its two catalytic activities, PNK ensures that DNA termini are compatible with extension and ligation by either removing 3'-phosphates from, or by phosphorylating 5'-hydroxyl groups on, the ribose sugar of the DNA backbone. {ECO:0000269|P…	1	5.50352	7.62363	1	1	-2.12011
POLA2	23649	DNA repair	May play an essential role at the early stage of chromosomal DNA replication by coupling the polymerase alpha/primase complex to the cellular replication machinery. {ECO:0000250}.	1	-1.43784	-1.47681	0	0	0.0389666
POLB	5423	DNA repair	Repair polymerase that plays a key role in base-excision repair. Has 5'-deoxyribose-5-phosphate lyase (dRP lyase) activity that removes the 5' sugar phosphate and also acts as a DNA polymerase that adds one nucleotide to the 3' end of the arising single-nucleotide gap. Conducts 'gap-filling' DNA synthesis in a stepwise distributive fashion rather than in a processive fashion as for other DNA poly…	1	1.11458	4.43417	0	0	-3.31959
POLD1	5424	DNA repair	Possesses two enzymatic activities: DNA synthesis (polymerase) and an exonucleolytic activity that degrades single stranded DNA in the 3'- to 5'-direction. Required with its accessory proteins (proliferating cell nuclear antigen (PCNA) and replication factor C (RFC) or activator 1) for leading strand synthesis. Also involved in completing Okazaki fragments initiated by the DNA polymerase alpha/pr…	1	0.297856	1.37566	0	0	-1.0778
POLD2	5425	DNA repair	The function of the small subunit is not yet clear.	1	-0.316661	-0.668546	0	0	0.351885
POLD3	10714	DNA repair	Required for optimal DNA polymerase delta activity. {ECO:0000269|PubMed:10219083, ECO:0000269|PubMed:10852724, ECO:0000269|PubMed:16510448}.	1	-1.56066	-1.61473	0	0	0.0540663
POLD4	57804	DNA repair	Required for optimal DNA polymerase delta activity. May contribute to PCNA-dependent activity of DNA polymerase delta. {ECO:0000269|PubMed:16510448}.	1	-0.480641	-0.731172	0	0	0.250531
POLDIP2	26073	DNA repair	38 kDa DNA polymerase delta interaction protein	1	2.32857	2.43577	0	0	-0.107206
POLE	5426	DNA repair	Participates in DNA repair and in chromosomal DNA replication.	1	10.1892	13.0673	1	1	-2.87815
POLE2	5427	DNA repair	Participates in DNA repair and in chromosomal DNA replication.	1	2.7234	2.49627	0	0	0.227127
POLE3	54107	DNA repair	Forms a complex with DNA polymerase epsilon subunit CHRAC1 and binds naked DNA, which is then incorporated into chromatin, aided by the nucleosome-remodeling activity of ISWI/SNF2H and ACF1.	1	-0.540459	0.0912801	0	0	-0.631739
POLE4	56655	DNA repair	May play a role in allowing polymerase epsilon to carry out its replication and/or repair function.	1	4.48857	5.38909	0	1	-0.900521
POLH	5429	DNA repair	DNA polymerase specifically involved in DNA repair. Plays an important role in translesion synthesis, where the normal high fidelity DNA polymerases cannot proceed and DNA synthesis stalls. Plays an important role in the repair of UV-induced pyrimidine dimers. Depending on the context, it inserts the correct base, but causes frequent base transitions and transversions. May play a role in hypermut…	1	3.14973	3.01336	0	0	0.136371
POLI	11201	DNA repair	Error-prone DNA polymerase specifically involved in DNA repair	1	5.62235	7.31512	1	1	-1.69278
POLK	51426	DNA repair	DNA polymerase specifically involved in DNA repair. Plays an important role in translesion synthesis, where the normal high-fidelity DNA polymerases cannot proceed and DNA synthesis stalls. Depending on the context, it inserts the correct base, but causes frequent base transitions, transversions and frameshifts. Lacks 3'-5' proofreading exonuclease activity. Forms a Schiff base with 5'-deoxyribos…	1	-0.457264	-0.120688	0	0	-0.336576
POLL	27343	DNA repair	Repair polymerase. Involved in base excision repair (BER) responsible for repair of lesions that give rise to abasic (AP) sites in DNA. Has both DNA polymerase and terminal transferase activities. Has a 5'-deoxyribose-5-phosphate lyase (dRP lyase) activity. {ECO:0000269|PubMed:11457865, ECO:0000269|PubMed:15537631}.	1	2.69774	3.06581	0	0	-0.368073
POLM	27434	DNA repair	Gap-filling polymerase involved in repair of DNA double-strand breaks by non-homologous end joining (NHEJ). Participates in immunoglobulin (Ig) light chain gene rearrangement in V(D)J recombination. {ECO:0000269|PubMed:12640116, ECO:0000269|PubMed:12888504, ECO:0000269|PubMed:17483519, ECO:0000269|PubMed:17915942}.	1	0.502719	0.244206	0	0	0.258513
POLS	11044	control	Catalytic subunit of a TRAMP-like complex which has a poly(A) RNA polymerase activity and is involved in a post-transcriptional quality control mechanism.	0	3.955	4.55199	0	0	-0.596983
POR	5447	control	This enzyme is required for electron transfer from NADP to cytochrome P450 in microsomes. It can also provide electron transfer to heme oxygenase and cytochrome B5.	0	0.0593672	-0.501894	0	0	0.561262
PPP1CC	5501	control	Protein phosphatase that associates with over 200 regulatory proteins to form highly specific holoenzymes which dephosphorylate hundreds of biological targets. Protein phosphatase 1 (PP1) is essential for cell division, and participates in the regulation of glycogen metabolism, muscle contractility and protein synthesis. Dephosphorylates RPS6KB1. Involved in regulation of ionic conductances and l…	0	1.60242	2.34741	0	0	-0.744994
PRIM1	5557	control	DNA primase is the polymerase that synthesizes small RNA primers for the Okazaki fragments made during discontinuous DNA replication.	1	-0.264638	0.251477	0	0	-0.516115
PRPF31	26121	control	Involved in pre-mRNA splicing. Required for the assembly of the U4/U5/U6 tri-snRNP complex, one of the building blocks of the spliceosome. {ECO:0000269|PubMed:11867543}.	1	6.44001	5.38076	1	1	1.05925
PSMA5	5686	control	The proteasome is a multicatalytic proteinase complex which is characterized by its ability to cleave peptides with Arg, Phe, Tyr, Leu, and Glu adjacent to the leaving group at neutral or slightly basic pH. The proteasome has an ATP-dependent proteolytic activity.	1	-2.27541	-2.85384	0	0	0.578436
PSMD4	5710	control	Binds and presumably selects ubiquitin-conjugates for destruction. Displays selectivity for longer polyubiquitin chains. Modulates intestinal fluid secretion.	1	-0.453535	0.204291	0	0	-0.657826
RAD1	5810	DNA repair	Component of the 9-1-1 cell-cycle checkpoint response complex that plays a major role in DNA repair. The 9-1-1 complex is recruited to DNA lesion upon damage by the RAD17-replication factor C (RFC) clamp loader complex. Acts then as a sliding clamp platform on DNA for several proteins involved in long-patch base excision repair (LP-BER). The 9-1-1 complex stimulates DNA polymerase beta (POLB) act…	1	0.955865	1.11992	0	0	-0.16406
RAD17	5884	DNA repair	Essential for sustained cell growth, maintenance of chromosomal stability, and ATR-dependent checkpoint activation upon DNA damage. Has a weak ATPase activity required for binding to chromatin. Participates in the recruitment of the RAD1-RAD9-HUS1 complex and RHNO1 onto chromatin, and in CHEK1 activation. May also serve as a sensor of DNA replication progression, and may be involved in homologous…	1	4.13116	3.66404	0	0	0.467125
RAD18	56852	DNA repair	E3 ubiquitin-protein ligase involved in postreplication repair of UV-damaged DNA. Postreplication repair functions in gap-filling of a daughter strand on replication of damaged DNA. Associates to the E2 ubiquitin conjugating enzyme UBE2B to form the UBE2B-RAD18 ubiquitin ligase complex involved in mono-ubiquitination of DNA-associated PCNA on 'Lys-164'. Has ssDNA binding activity. {ECO:0000269|Pu…	1	-0.213464	0.617521	0	0	-0.830986
RAD21	5885	DNA repair	Cleavable component of the cohesin complex, involved in chromosome cohesion during cell cycle, in DNA repair, and in apoptosis. The cohesin complex is required for the cohesion of sister chromatids after DNA replication. The cohesin complex apparently forms a large proteinaceous ring within which sister chromatids can be trapped. At metaphase-anaphase transition, this protein is cleaved by separa…	1	-0.516729	0.088269	0	0	-0.604998
RAD21L1	642636	DNA repair	Meiosis-specific component of some cohesin complex required during the initial steps of prophase I in male meiosis. Probably required during early meiosis in males for separation of sister chromatids and homologous chromosomes. Replaces RAD21 in premeiotic S phase (during early stages of prophase I), while RAD21 reappears in later stages of prophase I. Involved in synaptonemal complex assembly, s…	1	-0.0808622	-0.353255	0	0	0.272393
RAD23A	5886	DNA repair	Multiubiquitin chain receptor involved in modulation of proteasomal degradation. Binds to 'Lys-48'-linked polyubiquitin chains in a length-dependent manner and with a lower affinity to 'Lys-63'-linked polyubiquitin chains. Proposed to be capable to bind simultaneously to the 26S proteasome and to polyubiquitinated substrates and to deliver ubiquitinated proteins to the proteasome.; Involved in nu…	1	-2.89487	-2.79292	0	0	-0.101946
RAD23B	5887	DNA repair	Multiubiquitin chain receptor involved in modulation of proteasomal degradation. Binds to polyubiquitin chains. Proposed to be capable to bind simultaneously to the 26S proteasome and to polyubiquitinated substrates and to deliver ubiquitinated proteins to the proteasome. May play a role in endoplasmic reticulum-associated degradation (ERAD) of misfolded glycoproteins by association with PNGase a…	1	-2.14947	-2.38591	0	0	0.23644
RAD51	5888	DNA repair	Participates in a common DNA damage response pathway associated with the activation of homologous recombination and double-strand break repair. Binds to single and double-stranded DNA and exhibits DNA-dependent ATPase activity. Underwinds duplex DNA and forms helical nucleoprotein filaments. Part of a PALB2-scaffolded HR complex containing BRCA2 and RAD51C and which is thought to play a role in D…	1	6.36582	13.6501	1	1	-7.28431
RAD51(short)	5888	DNA repair	Participates in a common DNA damage response pathway associated with the activation of homologous recombination and double-strand break repair. Binds to single and double-stranded DNA and exhibits DNA-dependent ATPase activity. Underwinds duplex DNA and forms helical nucleoprotein filaments. Part of a PALB2-scaffolded HR complex containing BRCA2 and RAD51C and which is thought to play a role in D…	1	-0.371322	-1.45478	0	0	1.08346
RAD51AP1	10635	DNA repair	May participate in a common DNA damage response pathway associated with the activation of homologous recombination and double-strand break repair. Functionally cooperates with PALB2 in promoting of D-loop formation by RAD51. Binds to single and double stranded DNA, and is capable of aggregating DNA. Also binds RNA. {ECO:0000269|PubMed:20871616, ECO:0000269|PubMed:9396801}.	1	-1.11632	-0.799153	0	0	-0.317166
RAD51AP1(isof2)	10635	DNA repair	May participate in a common DNA damage response pathway associated with the activation of homologous recombination and double-strand break repair. Functionally cooperates with PALB2 in promoting of D-loop formation by RAD51. Binds to single and double stranded DNA, and is capable of aggregating DNA. Also binds RNA. {ECO:0000269|PubMed:20871616, ECO:0000269|PubMed:9396801}.	1	-0.497518	-1.16238	0	0	0.664865
RAD51AP1(isof3)	10635	DNA repair	May participate in a common DNA damage response pathway associated with the activation of homologous recombination and double-strand break repair. Functionally cooperates with PALB2 in promoting of D-loop formation by RAD51. Binds to single and double stranded DNA, and is capable of aggregating DNA. Also binds RNA. {ECO:0000269|PubMed:20871616, ECO:0000269|PubMed:9396801}.	1	-1.31709	-1.12709	0	0	-0.189998
RAD51B/RAD51L1	5890	DNA repair	Involved in the homologous recombination repair (HRR) pathway of double-stranded DNA breaks arising during DNA replication or induced by DNA-damaging agents. May promote the assembly of presynaptic RAD51 nucleoprotein filaments. Binds single-stranded DNA and double-stranded DNA and has DNA-dependent ATPase activity. Part of the RAD21 paralog protein complex BCDX2 which acts in the BRCA1-BRCA2-dep…	1	1.08983	1.15291	0	0	-0.0630777
RAD51C	5889	DNA repair	Essential for the homologous recombination (HR) pathway of DNA repair. Involved in the homologous recombination repair (HRR) pathway of double-stranded DNA breaks arising during DNA replication or induced by DNA-damaging agents. Part of the RAD21 paralog protein complexes BCDX2 and CX3 which act at different stages of the BRCA1-BRCA2-dependent HR pathway. Upon DNA damage, BCDX2 seems to act downs…	1	-1.11583	-0.487188	0	0	-0.628647
RAD51D/RAD51L3	5892	DNA repair	Involved in the homologous recombination repair (HRR) pathway of double-stranded DNA breaks arising during DNA replication or induced by DNA-damaging agents. Bind to single-stranded DNA (ssDNA) and has DNA-dependent ATPase activity. Part of the Rad21 paralog protein complex BCDX2 which acts in the BRCA1-BRCA2-dependent HR pathway. Upon DNA damage, BCDX2 acts downstream of BRCA2 recruitment and up…	1	0.564698	0.343214	0	0	0.221484
RAD51D/RAD51L3(short)	5892	DNA repair	Involved in the homologous recombination repair (HRR) pathway of double-stranded DNA breaks arising during DNA replication or induced by DNA-damaging agents. Bind to single-stranded DNA (ssDNA) and has DNA-dependent ATPase activity. Part of the Rad21 paralog protein complex BCDX2 which acts in the BRCA1-BRCA2-dependent HR pathway. Upon DNA damage, BCDX2 acts downstream of BRCA2 recruitment and up…	1	0.310496	0.502719	0	0	-0.192223
RAD52	5893	DNA repair	Involved in double-stranded break repair. Plays a central role in genetic recombination and DNA repair by promoting the annealing of complementary single-stranded DNA and by stimulation of the RAD51 recombinase. {ECO:0000269|PubMed:12379650, ECO:0000269|PubMed:8702565}.	1	19.6796	6.73324	1	1	12.9464
RAD54B	25788	DNA repair	Involved in DNA repair and mitotic recombination. May play an active role in recombination processes in concert with other members of the RAD52 epistasis group. {ECO:0000269|PubMed:11782437, ECO:0000269|PubMed:11884632}.	1	-0.0754608	0.453812	0	0	-0.529272
RAD54B(short)	25788	DNA repair	Involved in DNA repair and mitotic recombination. May play an active role in recombination processes in concert with other members of the RAD52 epistasis group. {ECO:0000269|PubMed:11782437, ECO:0000269|PubMed:11884632}.	1	7.35981	7.23	1	1	0.129807
RAD54L	8438	DNA repair	Involved in DNA repair and mitotic recombination. Functions in the recombinational DNA repair (RAD52) pathway. Dissociates RAD51 from nucleoprotein filaments formed on dsDNA. Could be involved in the turnover of RAD51 protein-dsDNA filaments (By similarity). May play also an essential role in telomere length maintenance and telomere capping in mammalian cells. {ECO:0000250, ECO:0000269|PubMed:114…	1	5.29393	5.93904	1	1	-0.645113
RAD54L2	23132	DNA repair	DNA helicase that modulates androgen receptor (AR)-dependent transactivation in a promoter-dependent manner. Not able to remodel mononucleosomes in vitro (By similarity). {ECO:0000250}.	1	15.0323	14.9632	1	1	0.0690852
RAD9A	5883	DNA repair	Component of the 9-1-1 cell-cycle checkpoint response complex that plays a major role in DNA repair. The 9-1-1 complex is recruited to DNA lesion upon damage by the RAD17-replication factor C (RFC) clamp loader complex. Acts then as a sliding clamp platform on DNA for several proteins involved in long-patch base excision repair (LP-BER). The 9-1-1 complex stimulates DNA polymerase beta (POLB) act…	1	1.49026	1.85797	0	0	-0.367713
RAD9B	144715	DNA repair	Cell cycle checkpoint control protein RAD9B	1	-0.114747	-0.0998246	0	0	-0.0149223
RAD9B(short)	144715	DNA repair	Cell cycle checkpoint control protein RAD9B	1	-0.396312	-0.677393	0	0	0.281081
RB1	5925	control	Key regulator of entry into cell division that acts as a tumor suppressor. Promotes G0-G1 transition when phosphorylated by CDK3/cyclin-C. Acts as a transcription repressor of E2F1 target genes. The underphosphorylated, active form of RB1 interacts with E2F1 and represses its transcription activity, leading to cell cycle arrest. Directly involved in heterochromatin formation by maintaining overal…	1	-0.403908	0	0	0	-0.403908
RBBP4	5928	DNA repair	Core histone-binding subunit that may target chromatin assembly factors, chromatin remodeling factors and histone deacetylases to their histone substrates in a manner that is regulated by nucleosomal DNA. Component of several complexes which regulate chromatin metabolism. These include the chromatin assembly factor 1 (CAF-1) complex, which is required for chromatin assembly following DNA replicat…	1	-0.0915992	-0.103431	0	0	0.0118315
RBBP8/CTIP	5932	DNA repair	Endonuclease that cooperates with the MRE11-RAD50-NBN (MRN) complex in DNA-end resection, the first step of double-strand break (DSB) repair through the homologous recombination (HR) pathway (PubMed:17965729, PubMed:19202191, PubMed:19759395, PubMed:20064462). HR is restricted to S and G2 phases of the cell cycle and preferentially repairs DSBs resulting from replication fork collapse (PubMed:179…	1	3.15621	3.41075	0	0	-0.25454
RDM1	201299	DNA repair	May confer resistance to the antitumor agent cisplatin. Binds to DNA and RNA. {ECO:0000269|PubMed:15611051}.	1	0.710195	1.83723	0	0	-1.12704
RDM1(short)	201299	DNA repair	May confer resistance to the antitumor agent cisplatin. Binds to DNA and RNA. {ECO:0000269|PubMed:15611051}.	1	-1.95122	-1.38654	0	0	-0.564683
REC8	9985	DNA repair	Required during meiosis for separation of sister chromatids and homologous chromosomes. Proteolytic cleavage of REC8 on chromosome arms by separin during anaphase I allows for homologous chromosome separation in meiosis I and cleavage of REC8 on centromeres during anaphase II allows for sister chromatid separation in meiosis II (By similarity). {ECO:0000250}.	1	0.765832	0.271136	0	0	0.494696
RECK	8434	control	Negatively regulates matrix metalloproteinase-9 (MMP-9) by suppressing MMP-9 secretion and by direct inhibition of its enzymatic activity. RECK down-regulation by oncogenic signals may facilitate tumor invasion and metastasis. Appears to also regulate MMP-2 and MT1-MMP, which are involved in cancer progression.	0	-1.38056	-0.853495	0	0	-0.527066
RECQL	5965	DNA repair	DNA helicase that may play a role in the repair of DNA that is damaged by ultraviolet light or other mutagens. Exhibits a magnesium-dependent ATP-dependent DNA-helicase activity that unwinds single- and double-stranded DNA in a 3'-5' direction. {ECO:0000269|PubMed:15886194, ECO:0000269|PubMed:7961977, ECO:0000269|PubMed:8056767}.	1	4.12427	4.71834	0	0	-0.59407
RECQL4	9401	DNA repair	DNA-dependent ATPase. May modulate chromosome segregation. {ECO:0000269|PubMed:15317757}.	1	2.00567	1.84021	0	0	0.165462
RECQL5	9400	DNA repair	Isoform beta is a DNA helicase that plays an important role in DNA replication, transcription and repair. Inhibits elongation of stalled transcripts at DNA damage sites by binding to the RNA polymerase II subunit POLR2A and blocking the TCEA1 binding site. Required for mitotic chromosome separation after cross-over events and cell cycle progress. Required for efficient DNA repair, including repai…	1	0.345904	0.835555	0	0	-0.489651
REV1	51455	DNA repair	Deoxycytidyl transferase involved in DNA repair. Transfers a dCMP residue from dCTP to the 3'-end of a DNA primer in a template-dependent reaction. May assist in the first step in the bypass of abasic lesions by the insertion of a nucleotide opposite the lesion. Required for normal induction of mutations by physical and chemical agents. {ECO:0000269|PubMed:10536157, ECO:0000269|PubMed:10760286, E…	1	0.176046	-0.669556	0	0	0.845602
REV1(short)	51455	DNA repair	Deoxycytidyl transferase involved in DNA repair. Transfers a dCMP residue from dCTP to the 3'-end of a DNA primer in a template-dependent reaction. May assist in the first step in the bypass of abasic lesions by the insertion of a nucleotide opposite the lesion. Required for normal induction of mutations by physical and chemical agents. {ECO:0000269|PubMed:10536157, ECO:0000269|PubMed:10760286, E…	1	3.2957	0.425277	0	0	2.87042
REV3L	5980	DNA repair	Interacts with MAD2L2 to form the error prone DNA polymerase zeta involved in translesion DNA synthesis.	1	-1.26225	-0.290644	0	0	-0.971602
RFC1	5981	DNA repair	The elongation of primed DNA templates by DNA polymerase delta and epsilon requires the action of the accessory proteins PCNA and activator 1. This subunit binds to the primer-template junction. Binds the PO-B transcription element as well as other GA rich DNA sequences. Could play a role in DNA transcription regulation as well as DNA replication and/or repair. Can bind single- or double-stranded…	1	6.79431	6.86264	1	1	-0.068324
RFC2	5982	DNA repair	The elongation of primed DNA templates by DNA polymerase delta and epsilon requires the action of the accessory proteins proliferating cell nuclear antigen (PCNA) and activator 1. This subunit binds ATP (By similarity). {ECO:0000250}.	1	-0.576157	0.438156	0	0	-1.01431
RFC4	5984	DNA repair	The elongation of primed DNA templates by DNA polymerase delta and epsilon requires the action of the accessory proteins proliferating cell nuclear antigen (PCNA) and activator 1. This subunit may be involved in the elongation of the multiprimed DNA template.	1	2.42163	2.7306	0	0	-0.308969
RFC5	5985	DNA repair	The elongation of primed DNA templates by DNA polymerase delta and epsilon requires the action of the accessory proteins proliferating cell nuclear antigen (PCNA) and activator 1. {ECO:0000269|PubMed:8999859}.	1	3.7634	3.47378	0	0	0.289629
RMI1	80010	DNA repair	Essential component of the RMI complex, a complex that plays an important role in the processing of homologous recombination intermediates to limit DNA crossover formation in cells. Promotes TOP3A binding to double Holliday junctions (DHJ) and hence stimulates TOP3A-mediated dissolution. Required for BLM phosphorylation during mitosis. Within the BLM complex, required for BLM and TOP3A stability.…	1	-0.921725	0.147909	0	0	-1.06963
RMI2	116028	DNA repair	Essential component of the RMI complex, a complex that plays an important role in the processing of homologous recombination intermediates to limit DNA crossover formation in cells. The complex is therefore essential for the stability, localization, and function of complexes containing BLM. In the RMI complex, it is required to target BLM to chromatin and stress-induced nuclear foci and mitotic p…	1	0.860559	0.63401	0	0	0.226549
RNASEL	6041	DNA repair	Endoribonuclease that functions in the interferon (IFN) antiviral response. In INF treated and virus infected cells, RNASEL probably mediates its antiviral effects through a combination of direct cleavage of single-stranded viral RNAs, inhibition of protein synthesis through the degradation of rRNA, induction of apoptosis, and induction of other antiviral genes. RNASEL mediated apoptosis is the r…	1	-1.59555	-1.79987	0	0	0.204326
RNF168	165918	DNA repair	E3 ubiquitin-protein ligase required for accumulation of repair proteins to sites of DNA damage. Acts with UBE2N/UBC13 to amplify the RNF8-dependent histone ubiquitination. Recruited to sites of DNA damage at double-strand breaks (DSBs) by binding to ubiquitinated histone H2A and H2AX and amplifies the RNF8-dependent H2A ubiquitination, promoting the formation of 'Lys-63'-linked ubiquitin conjuga…	1	0.74792	0.74792	0	0	0
RNF8	9025	DNA repair	E3 ubiquitin-protein ligase that plays a key role in DNA damage signaling via 2 distinct roles: by mediating the 'Lys-63'-linked ubiquitination of histones H2A and H2AX and promoting the recruitment of DNA repair proteins at double-strand breaks (DSBs) sites, and by catalyzing 'Lys-48'-linked ubiquitination to remove target proteins from DNA damage sites. Following DNA DSBs, it is recruited to th…	1	-1.35219	-0.205616	0	0	-1.14657
RPA1	6117	DNA repair	As part of the heterotrimeric replication protein A complex (RPA/RP-A), binds and stabilizes single-stranded DNA intermediates, that form during DNA replication or upon DNA stress. It prevents their reannealing and in parallel, recruits and activates different proteins and complexes involved in DNA metabolism. Thereby, it plays an essential role both in DNA replication and the cellular response t…	1	11.8025	5.13031	1	1	6.67215
RPA2	6118	DNA repair	As part of the heterotrimeric replication protein A complex (RPA/RP-A), binds and stabilizes single-stranded DNA intermediates, that form during DNA replication or upon DNA stress. It prevents their reannealing and in parallel, recruits and activates different proteins and complexes involved in DNA metabolism. Thereby, it plays an essential role both in DNA replication and the cellular response t…	1	10.8277	1.87869	1	0	8.94903
RPA3	6119	DNA repair	As part of the heterotrimeric replication protein A complex (RPA/RP-A), binds and stabilizes single-stranded DNA intermediates that form during DNA replication or upon DNA stress. It prevents their reannealing and in parallel, recruits and activates different proteins and complexes involved in DNA metabolism. Thereby, it plays an essential role both in DNA replication and the cellular response to…	1	5.92843	0.409904	1	0	5.51853
RPA4	29935	DNA repair	As part of the alternative replication protein A complex, aRPA, binds single-stranded DNA and probably plays a role in DNA repair. Compared to the RPA2-containing, canonical RPA complex, may not support chromosomal DNA replication and cell cycle progression through S-phase. The aRPA may not promote efficient priming by DNA polymerase alpha but could support DNA polymerase delta synthesis in the p…	1	7.72576	3.39855	1	0	4.3272
RPAIN	84268	DNA repair	Mediates the import of RPA complex into the nucleus, possibly via some interaction with importin beta. Isoform 2 is sumoylated and mediates the localization of RPA complex into the PML body of the nucleus, thereby participating in RPA function in DNA metabolism. {ECO:0000269|PubMed:16135809}.	1	-0.921725	-0.173984	0	0	-0.747741
RPAIN(short)	84268	DNA repair	Mediates the import of RPA complex into the nucleus, possibly via some interaction with importin beta. Isoform 2 is sumoylated and mediates the localization of RPA complex into the PML body of the nucleus, thereby participating in RPA function in DNA metabolism. {ECO:0000269|PubMed:16135809}.	1	0.477123	0.835883	0	0	-0.358761
RPL18	6141	control	60S ribosomal protein L18	0	5.99623	6.66461	1	1	-0.66838
RRM2B	50484	DNA repair	Plays a pivotal role in cell survival by repairing damaged DNA in a p53/TP53-dependent manner. Supplies deoxyribonucleotides for DNA repair in cells arrested at G1 or G2. Contains an iron-tyrosyl free radical center required for catalysis. Forms an active ribonucleotide reductase (RNR) complex with RRM1 which is expressed both in resting and proliferating cells in response to DNA damage. {ECO:000…	1	11.3971	11.3517	1	1	0.0454798
RUVBL1	8607	DNA repair	Possesses single-stranded DNA-stimulated ATPase and ATP-dependent DNA helicase (3' to 5') activity; hexamerization is thought to be critical for ATP hydrolysis and adjacent subunits in the ring-like structure contribute to the ATPase activity.; Component of the NuA4 histone acetyltransferase complex which is involved in transcriptional activation of select genes principally by acetylation of nucl…	1	0.17314	0.57187	0	0	-0.39873
RUVBL2	10856	DNA repair	Possesses single-stranded DNA-stimulated ATPase and ATP-dependent DNA helicase (5' to 3') activity; hexamerization is thought to be critical for ATP hydrolysis and adjacent subunits in the ring-like structure contribute to the ATPase activity.; Component of the NuA4 histone acetyltransferase complex which is involved in transcriptional activation of select genes principally by acetylation of nucl…	1	-0.634162	-1.25558	0	0	0.621416
RUVBL2(short)	10856	DNA repair	Possesses single-stranded DNA-stimulated ATPase and ATP-dependent DNA helicase (5' to 3') activity; hexamerization is thought to be critical for ATP hydrolysis and adjacent subunits in the ring-like structure contribute to the ATPase activity.; Component of the NuA4 histone acetyltransferase complex which is involved in transcriptional activation of select genes principally by acetylation of nucl…	1	4.55808	4.21765	0	0	0.340428
SETD8	387893	DNA repair	Protein-lysine N-methyltransferase that monomethylates both histones and non-histone proteins. Specifically monomethylates 'Lys-20' of histone H4 (H4K20me1). H4K20me1 is enriched during mitosis and represents a specific tag for epigenetic transcriptional repression. Mainly functions in euchromatin regions, thereby playing a central role in the silencing of euchromatic genes. Required for cell pro…	1	10.4851	10.5758	1	1	-0.0907166
SETDB1	9869	control	Histone methyltransferase that specifically trimethylates 'Lys-9' of histone H3. H3 'Lys-9' trimethylation represents a specific tag for epigenetic transcriptional repression by recruiting HP1 (CBX1, CBX3 and/or CBX5) proteins to methylated histones. Mainly functions in euchromatin regions, thereby playing a central role in the silencing of euchromatic genes. H3 'Lys-9' trimethylation is coordina…	1	-0.720041	-0.693342	0	0	-0.0266993
SETMAR	6419	DNA repair	Protein derived from the fusion of a methylase with the transposase of an Hsmar1 transposon that plays a role in DNA double-strand break repair, stalled replication fork restart and DNA integration. DNA-binding protein, it is indirectly recruited to sites of DNA damage through protein-protein interactions. Has also kept a sequence-specific DNA-binding activity recognizing the 19-mer core of the 5…	1	2.22219	1.18416	0	0	1.03804
SGK1	6446	control	Serine/threonine-protein kinase which is involved in the regulation of a wide variety of ion channels, membrane transporters, cellular enzymes, transcription factors, neuronal excitability, cell growth, proliferation, survival, migration and apoptosis. Plays an important role in cellular stress response. Contributes to regulation of renal Na(+) retention, renal K(+) elimination, salt appetite, ga…	0	-0.910999	-0.814617	0	0	-0.0963824
SHFM1	7979	control	Component or the proteasome and TREX-2 complex	0	-0.00100602	-0.411866	0	0	0.41086
SIRT1	23411	DNA repair	NAD-dependent protein deacetylase that links transcriptional regulation directly to intracellular energetics and participates in the coordination of several separated cellular functions such as cell cycle, response to DNA damage, metobolism, apoptosis and autophagy. Can modulate chromatin function through deacetylation of histones and can promote alterations in the methylation of histones and DNA…	1	-1.17361	-1.4392	0	0	0.265593
SIRT2	22933	DNA repair	NAD-dependent protein deacetylase, which deacetylates internal lysines on histone and alpha-tubulin as well as many other proteins such as key transcription factors. Participates in the modulation of multiple and diverse biological processes such as cell cycle control, genomic integrity, microtubule dynamics, cell differentiation, metabolic networks, and autophagy. Plays a major role in the contr…	1	7.05187	6.51131	1	1	0.540561
SIRT3	23410	DNA repair	NAD-dependent protein deacetylase. Activates or deactivates mitochondrial target proteins by deacetylating key lysine residues. Known targets include ACSS1, IDH, GDH, SOD2, PDHA1, LCAD, SDHA and the ATP synthase subunit ATP5O. Contributes to the regulation of the cellular energy metabolism. Important for regulating tissue-specific ATP levels. {ECO:0000269|PubMed:16788062, ECO:0000269|PubMed:18680…	1	8.17961	9.92621	1	1	-1.7466
SIRT4	23409	DNA repair	Acts as NAD-dependent protein lipoamidase, ADP-ribosyl transferase and deacetylase. Catalyzes more efficiently removal of lipoyl- and biotinyl- than acetyl-lysine modifications. Inhibits the pyruvate dehydrogenase complex (PDH) activity via the enzymatic hydrolysis of the lipoamide cofactor from the E2 component, DLAT, in a phosphorylation-independent manner (PubMed:25525879). Catalyzes the trans…	1	3.2161	4.47703	0	0	-1.26092
SIRT6	51548	DNA repair	NAD-dependent protein deacetylase. Has deacetylase activity towards histone H3K9Ac and H3K56Ac. Modulates acetylation of histone H3 in telomeric chromatin during the S-phase of the cell cycle. Deacetylates histone H3K9Ac at NF-kappa-B target promoters and may down-regulate the expression of a subset of NF-kappa-B target genes. Acts as a corepressor of the transcription factor HIF1A to control the…	1	6.78034	7.62472	1	1	-0.844379
SIRT6(isof2)	51548	DNA repair	NAD-dependent protein deacetylase. Has deacetylase activity towards histone H3K9Ac and H3K56Ac. Modulates acetylation of histone H3 in telomeric chromatin during the S-phase of the cell cycle. Deacetylates histone H3K9Ac at NF-kappa-B target promoters and may down-regulate the expression of a subset of NF-kappa-B target genes. Acts as a corepressor of the transcription factor HIF1A to control the…	1	12.7136	13.0773	1	1	-0.36366
SIRT6(isof3)	51548	DNA repair	NAD-dependent protein deacetylase. Has deacetylase activity towards histone H3K9Ac and H3K56Ac. Modulates acetylation of histone H3 in telomeric chromatin during the S-phase of the cell cycle. Deacetylates histone H3K9Ac at NF-kappa-B target promoters and may down-regulate the expression of a subset of NF-kappa-B target genes. Acts as a corepressor of the transcription factor HIF1A to control the…	1	13.6495	13.5862	1	1	0.0633067
SLX1A	548593	DNA repair	Catalytic subunit of the SLX1-SLX4 structure-specific endonuclease that resolves DNA secondary structures generated during DNA repair and recombination. Has endonuclease activity towards branched DNA substrates, introducing single-strand cuts in duplex DNA close to junctions with ss-DNA. Has a preference for 5'-flap structures, and promotes symmetrical cleavage of static and migrating Holliday ju…	1	-0.025119	-0.025119	0	0	0
SLX1A(short)	548593	DNA repair	Catalytic subunit of the SLX1-SLX4 structure-specific endonuclease that resolves DNA secondary structures generated during DNA repair and recombination. Has endonuclease activity towards branched DNA substrates, introducing single-strand cuts in duplex DNA close to junctions with ss-DNA. Has a preference for 5'-flap structures, and promotes symmetrical cleavage of static and migrating Holliday ju…	1	-0.11391	0.503612	0	0	-0.617521
SLX4	84464	DNA repair	Regulatory subunit that interacts with and increases the activity of different structure-specific endonucleases. Has several distinct roles in protecting genome stability by resolving diverse forms of deleterious DNA structures originating from replication and recombination intermediates and from DNA damage. Component of the SLX1-SLX4 structure-specific endonuclease that resolves DNA secondary st…	1	0.676962	1.2613	0	0	-0.584339
SMARCA2	6595	DNA repair	Transcriptional coactivator cooperating with nuclear hormone receptors to potentiate transcriptional activation. Belongs to the neural progenitors-specific chromatin remodeling complex (npBAF complex) and the neuron-specific chromatin remodeling complex (nBAF complex). During neural development a switch from a stem/progenitor to a postmitotic chromatin remodeling mechanism occurs as neurons exit …	1	-1.11079	-0.571633	0	0	-0.539157
SMARCAD1	56916	DNA repair	DNA helicase that possesses intrinsic ATP-dependent nucleosome-remodeling activity and is both required for DNA repair and heterochromatin organization. Promotes DNA end resection of double-strand breaks (DSBs) following DNA damage: probably acts by weakening histone DNA interactions in nucleosomes flanking DSBs. Required for the restoration of heterochromatin organization after replication. Acts…	1	0.745624	1.46773	0	0	-0.722109
SMARCB1	6598	DNA repair	Core component of the BAF (hSWI/SNF) complex. This ATP-dependent chromatin-remodeling complex plays important roles in cell proliferation and differentiation, in cellular antiviral activities and inhibition of tumor formation. The BAF complex is able to create a stable, altered form of chromatin that constrains fewer negative supercoils than normal. This change in supercoiling would be due to the…	1	3.38601	3.78412	0	0	-0.398111
SMARCC1	6599	DNA repair	Involved in transcriptional activation and repression of select genes by chromatin remodeling (alteration of DNA-nucleosome topology). May stimulate the ATPase activity of the catalytic subunit of the complex. Belongs to the neural progenitors-specific chromatin remodeling complex (npBAF complex) and the neuron-specific chromatin remodeling complex (nBAF complex). During neural development a swit…	1	-1.31607	-1.53148	0	0	0.215417
SMARCC2	6601	DNA repair	Involved in transcriptional activation and repression of select genes by chromatin remodeling (alteration of DNA-nucleosome topology). Can stimulate the ATPase activity of the catalytic subunit of these complexes. May be required for CoREST dependent repression of neuronal specific gene promoters in non-neuronal cells. Belongs to the neural progenitors-specific chromatin remodeling complex (npBAF…	1	5.78745	5.88783	1	1	-0.100386
SMARCD2(isof)	6603	DNA repair	Involved in transcriptional activation and repression of select genes by chromatin remodeling (alteration of DNA-nucleosome topology). Can stimulate the ATPase activity of the catalytic subunit of these complexes. May be required for CoREST dependent repression of neuronal specific gene promoters in non-neuronal cells. Belongs to the neural progenitors-specific chromatin remodeling complex (npBAF…	1	11.2842	11.3597	1	1	-0.0755309
SMARCD2(short)	6603	DNA repair	Involved in transcriptional activation and repression of select genes by chromatin remodeling (alteration of DNA-nucleosome topology). Can stimulate the ATPase activity of the catalytic subunit of these complexes. May be required for CoREST dependent repression of neuronal specific gene promoters in non-neuronal cells. Belongs to the neural progenitors-specific chromatin remodeling complex (npBAF…	1	12.7907	11.7501	1	1	1.0406
SMARCD3	6604	DNA repair	Plays a role in ATP dependent nucleosome remodeling by SMARCA4 containing complexes. Stimulates nuclear receptor mediated transcription. Belongs to the neural progenitors-specific chromatin remodeling complex (npBAF complex) and the neuron-specific chromatin remodeling complex (nBAF complex). During neural development a switch from a stem/progenitor to a post-mitotic chromatin remodeling mechanis…	1	3.70996	4.44393	0	0	-0.733964
SMC1B	27127	DNA repair	Meiosis-specific component of cohesin complex. Required for the maintenance of meiotic cohesion, but not, or only to a minor extent, for its establishment. Contributes to axial element (AE) formation and the organization of chromatin loops along the AE. Plays a key role in synapsis, recombination and chromosome movements. The cohesin complex is required for the cohesion of sister chromatids after…	1	-1.24326	-0.875805	0	0	-0.367453
SMCHD1	23347	DNA repair	Required for maintenance of X inactivation in females and hypermethylation of CpG islands associated with inactive X. Involved in a pathway that mediates the methylation of a subset of CpG islands slowly and requires the de novo methyltransferase DNMT3B (By similarity). Required for DUX4 silencing in somatic cells. {ECO:0000250, ECO:0000269|PubMed:23143600}.	1	6.11116	6.88806	1	1	-0.776894
SMCP	4184	control	Involved in sperm motility. Its absence is associated with genetic background dependent male infertility. Infertility may be due to reduced sperm motility in the female reproductive tract and inability to penetrate the oocyte zona pellucida (By similarity). {ECO:0000250}.	0	-0.782137	-0.955512	0	0	0.173375
SMCR7	125170	control	Mitochondrial outer membrane protein which regulates mitochondrial fission. Promotes the recruitment and association of the fission mediator dynamin-related protein 1 (DNM1L) to the mitochondrial surface independently of the mitochondrial fission FIS1 and MFF proteins. Regulates DNM1L GTPase activity. {ECO:0000269|PubMed:21508961, ECO:0000269|PubMed:23283981, ECO:0000269|PubMed:23530241, ECO:0000…	0	1.00613	0.518883	0	0	0.487251
SMCR7L	54471	control	Mitochondrial outer membrane protein which regulates mitochondrial fission. Promotes the recruitment and association of the fission mediator dynamin-related protein 1 (DNM1L) to the mitochondrial surface independently of the mitochondrial fission FIS1 and MFF proteins. Regulates DNM1L GTPase activity and DNM1L oligomerization. Binds ADP and can also bind GDP, although with lower affinity. Does no…	0	1.09237	0.384272	0	0	0.708103
SMCR8	140775	control	Smith-Magenis syndrome chromosomal region candidate gene 8 protein, Component of the C9orf72-SMCR8 complex, a complex that has guanine nucleotide exchange factor (GEF) activity and regulates autophagy	0	5.13214	6.55516	1	1	-1.42302
SMUG1	23583	DNA repair	Recognizes base lesions in the genome and initiates base excision DNA repair. Acts as a monofunctional DNA glycosylase specific for uracil (U) residues in DNA with a preference for single-stranded DNA substrates. The activity is greater toward mismatches (U/G) compared to matches (U/A). Excises uracil (U), 5-formyluracil (fU) and uracil derivatives bearing an oxidized group at C5 [5-hydroxyuracil…	1	-0.230158	-0.0973564	0	0	-0.132801
SNURF/RNF4	6047	DNA repair	E3 ubiquitin-protein ligase which binds polysumoylated chains covalently attached to proteins and mediates 'Lys-6'-, 'Lys-11'-, 'Lys-48'- and 'Lys-63'-linked polyubiquitination of those substrates and their subsequent targeting to the proteasome for degradation. Regulates the degradation of several proteins including PML and the transcriptional activator PEA3. Involved in chromosome alignment and…	1	9.94547	1.26476	1	0	8.68071
SNX5	27131	control	Involved in several stages of intracellular trafficking. Interacts with membranes containing phosphatidylinositol 3-phosphate (PtdIns(3P)) or phosphatidylinositol 3,4-bisphosphate (PtdIns(3,4)P2) (PubMed:15561769). Acts in part as component of the retromer membrane-deforming SNX-BAR subcomplex. The SNX-BAR retromer mediates retrograde transport of cargo proteins from endosomes to the trans-Golgi …	0	-2.27541	-2.73273	0	0	0.457323
SPO11	23626	DNA repair	Required for meiotic recombination. Mediates DNA cleavage that forms the double-strand breaks (DSB) that initiate meiotic recombination (By similarity). Essential for the phosphorylation of SMC3, HORMAD1 and HORMAD2 (By similarity). {ECO:0000250}.	1	4.89535	7.06914	0	1	-2.1738
SSRP1	6749	DNA repair	Component of the FACT complex, a general chromatin factor that acts to reorganize nucleosomes. The FACT complex is involved in multiple processes that require DNA as a template such as mRNA elongation, DNA replication and DNA repair. During transcription elongation the FACT complex acts as a histone chaperone that both destabilizes and restores nucleosomal structure. It facilitates the passage of…	1	2.71031	4.06441	0	0	-1.3541
STIL	6491	control	Immediate-early gene. Plays an important role in embryonic development as well as in cellular growth and proliferation; its long-term silencing affects cell survival and cell cycle distribution as well as decreases CDK1 activity correlated with reduced phosphorylation of CDK1. Plays a role as a positive regulator of the sonic hedgehog pathway, acting downstream of PTCH1. {ECO:0000269|PubMed:16024…	1	0.11948	-0.11391	0	0	0.23339
STK38	11329	control	Negative regulator of MAP3K1/2 signaling. Converts MAP3K2 from its phosphorylated form to its non-phosphorylated form and inhibits autophosphorylation of MAP3K2. {ECO:0000269|PubMed:12493777, ECO:0000269|PubMed:15197186, ECO:0000269|PubMed:17906693, ECO:0000269|PubMed:7761441}.	0	9.18754	10.2487	1	1	-1.06111
STRA13	201254	DNA repair	DNA-binding component of the FA core complex involved in DNA damage repair and genome maintenance. Recruited to forks stalled by DNA interstrand cross-links, and required for cellular resistance to such lesions. Component of the heterotetrameric CENP-T-W-S-X complex that binds and supercoils DNA, and plays an important role in kinetochore assembly. Component of the APITD1/CENPS complex that is es…	1	-0.326774	-0.49016	0	0	0.163386
STUB1	10273	DNA repair	E3 ubiquitin-protein ligase which targets misfolded chaperone substrates towards proteasomal degradation. Collaborates with ATXN3 in the degradation of misfolded chaperone substrates: ATXN3 restricting the length of ubiquitin chain attached to STUB1/CHIP substrates and preventing further chain extension. Ubiquitinates NOS1 in concert with Hsp70 and Hsp40. Modulates the activity of several chapero…	1	6.73081	5.5886	1	1	1.14222
SUMO1	7341	control	SUMO isoform	0	-0.866808	-1.07745	0	0	0.210639
SUMO1P1	391257	control	SUMO isoform	0	1.63557	1.03476	0	0	0.600818
SUMO2	6613	control	SUMO isoform	0	0.592678	0.635508	0	0	-0.0428299
SUMO3	6612	control	SUMO isoform	0	-0.584542	-1.01129	0	0	0.42675
SUMO4	387082	control	SUMO isoform	0	-1.0961	-0.842153	0	0	-0.253948
TAF10	6881	DNA repair	TAFs are components of the transcription factor IID (TFIID) complex, PCAF histone acetylase complex and TBP-free TAFII complex (TFTC). TIIFD is a multimeric protein complex that plays a central role in mediating promoter responses to various activators and repressors.	1	0.00206758	0.273067	0	0	-0.270999
TCERG1	10915	control	Transcription factor that binds RNA polymerase II and inhibits the elongation of transcripts from target promoters. Regulates transcription elongation in a TATA box-dependent manner. Necessary for TAT-dependent activation of the human immunodeficiency virus type 1 (HIV-1) promoter. {ECO:0000269|PubMed:11604498, ECO:0000269|PubMed:9315662}.	1	-2.07889	-1.94063	0	0	-0.138259
TCP1	6950	control	Molecular chaperone; assists the folding of proteins upon ATP hydrolysis. As part of the BBS/CCT complex may play a role in the assembly of BBSome, a complex involved in ciliogenesis regulating transports vesicles to the cilia. Known to play a role, in vitro, in the folding of actin and tubulin. {ECO:0000269|PubMed:20080638}.	0	2.15435	2.9127	0	0	-0.758347
TDG	6996	DNA repair	DNA glycosylase that plays a key role in active DNA demethylation: specifically recognizes and binds 5-formylcytosine (5fC) and 5-carboxylcytosine (5caC) in the context of CpG sites and mediates their excision through base-excision repair (BER) to install an unmethylated cytosine. Cannot remove 5-hydroxymethylcytosine (5hmC). According to an alternative model, involved in DNA demethylation by med…	1	3.70865	3.70865	0	0	0
TDP1	55775	DNA repair	DNA repair enzyme that can remove a variety of covalent adducts from DNA through hydrolysis of a 3'-phosphodiester bond, giving rise to DNA with a free 3' phosphate. Catalyzes the hydrolysis of dead-end complexes between DNA and the topoisomerase I active site tyrosine residue. Hydrolyzes 3'-phosphoglycolates on protruding 3' ends on DNA double-strand breaks due to DNA damage by radiation and fre…	1	4.31219	6.36279	0	1	-2.0506
TEP1	7011	DNA repair	Component of the telomerase ribonucleoprotein complex that is essential for the replication of chromosome termini. Also component of the ribonucleoprotein vaults particle, a multi-subunit structure involved in nucleo-cytoplasmic transport. Responsible for the localizing and stabilizing vault RNA (vRNA) association in the vault ribonucleoprotein particle. Binds to TERC (By similarity). {ECO:000025…	1	-1.09625	-0.772894	0	0	-0.323352
TERF1	7013	DNA repair	Binds the telomeric double-stranded 5'-TTAGGG-3' repeat and negatively regulates telomere length. Involved in the regulation of the mitotic spindle. Component of the shelterin complex (telosome) that is involved in the regulation of telomere length and protection. Shelterin associates with arrays of double-stranded 5'-TTAGGG-3' repeats added by telomerase and protects chromosome ends; without its…	1	1.2806	-0.151087	0	0	1.43169
TERF2	7014	DNA repair	Binds the telomeric double-stranded 5'-TTAGGG-3' repeat and plays a central role in telomere maintenance and protection against end-to-end fusion of chromosomes. In addition to its telomeric DNA-binding role, required to recruit a number of factors and enzymes required for telomere protection, including the shelterin complex, TERF2IP/RAP1 and DCLRE1B/Apollo. Component of the shelterin complex (te…	1	-0.742474	-0.874682	0	0	0.132208
TERF2IP	54386	DNA repair	Acts both as a regulator of telomere function and as a transcription regulator. Involved in the regulation of telomere length and protection as a component of the shelterin complex (telosome). In contrast to other components of the shelterin complex, it is dispensible for telomere capping and does not participate in the protection of telomeres against non-homologous end-joining (NHEJ)-mediated re…	1	-1.36141	-0.442191	0	0	-0.919216
TFPT	29844	DNA repair	TCF3(E2A)fusionpartner(inchildhoodLeukemia), Putative regulatory component of the chromatin remodeling INO80 complex which is involved in transcriptional regulation, DNA replication and probably DNA repair.	1	9.31999	7.67432	1	1	1.64567
TFPT(short)	29844	DNA repair	TCF3(E2A)fusionpartner(inchildhoodLeukemia), Putative regulatory component of the chromatin remodeling INO80 complex which is involved in transcriptional regulation, DNA replication and probably DNA repair.	1	8.55056	9.97132	1	1	-1.42076
TIMELESS	8914	DNA repair	Plays an important role in the control of DNA replication, maintenance of replication fork stability, maintenance of genome stability throughout normal DNA replication and in the regulation of the circadian clock. Involved in the determination of period length and in the DNA damage-dependent phase advancing of the circadian clock. Negatively regulates CLOCK|NPAS2-ARTNL/BMAL1|ARTNL2/BMAL2-induced …	1	2.92739	5.28404	0	1	-2.35665
TINF2	26277	DNA repair	Component of the shelterin complex (telosome) that is involved in the regulation of telomere length and protection. Shelterin associates with arrays of double-stranded TTAGGG repeats added by telomerase and protects chromosome ends; without its protective activity, telomeres are no longer hidden from the DNA damage surveillance and chromosome ends are inappropriately processed by DNA repair pathw…	1	8.36312	9.47109	1	1	-1.10796
TIPIN	54962	DNA repair	Plays an important role in the control of DNA replication and the maintenance of replication fork stability. Important for cell survival after DNA damage or replication stress. May be specifically required for the ATR-CHEK1 pathway in the replication checkpoint induced by hydroxyurea or ultraviolet light. Forms a complex with TIMELESS and this complex regulates DNA replication processes under bot…	1	0.247703	-2.03332	0	0	2.28102
TNFRSF1A	7132	control	Receptor for TNFSF2/TNF-alpha and homotrimeric TNFSF1/lymphotoxin-alpha. The adapter molecule FADD recruits caspase-8 to the activated receptor. The resulting death-inducing signaling complex (DISC) performs caspase-8 proteolytic activation which initiates the subsequent cascade of caspases (aspartate-specific cysteine proteases) mediating apoptosis. Contributes to the induction of non-cytocidal …	0	3.96337	4.88039	0	0	-0.917029
TOP1MT	116447	DNA repair	Releases the supercoiling and torsional tension of DNA introduced during duplication of mitochondrial DNA by transiently cleaving and rejoining one strand of the DNA duplex. Introduces a single-strand break via transesterification at a target site in duplex DNA. The scissile phosphodiester is attacked by the catalytic tyrosine of the enzyme, resulting in the formation of a DNA-(3'-phosphotyrosyl)…	1	0.510721	0.23339	0	0	0.277331
TOP3A	7156	DNA repair	Releases the supercoiling and torsional tension of DNA introduced during the DNA replication and transcription by transiently cleaving and rejoining one strand of the DNA duplex. Introduces a single-strand break via transesterification at a target site in duplex DNA. The scissile phosphodiester is attacked by the catalytic tyrosine of the enzyme, resulting in the formation of a DNA-(5'-phosphotyr…	1	13.2983	5.05914	1	1	8.23921
TOP3B	8940	DNA repair	Releases the supercoiling and torsional tension of DNA introduced during the DNA replication and transcription by transiently cleaving and rejoining one strand of the DNA duplex. Introduces a single-strand break via transesterification at a target site in duplex DNA. The scissile phosphodiester is attacked by the catalytic tyrosine of the enzyme, resulting in the formation of a DNA-(5'-phosphotyr…	1	2.46553	2.30764	0	0	0.157887
TOPBP1	11073	DNA repair	Required for DNA replication. Plays a role in the rescue of stalled replication forks and checkpoint control. Binds double-stranded DNA breaks and nicks as well as single-stranded DNA. Recruits the SWI/SNF chromatin remodeling complex to E2F1-responsive promoters. Down-regulates E2F1 activity and inhibits E2F1-dependent apoptosis during G1/S transition and after DNA damage. Induces a large increa…	1	0.259153	-0.0454176	0	0	0.304571
TP53	7157	DNA repair	Acts as a tumor suppressor in many tumor types; induces growth arrest or apoptosis depending on the physiological circumstances and cell type. Involved in cell cycle regulation as a trans-activator that acts to negatively regulate cell division by controlling a set of genes required for this process. One of the activated genes is an inhibitor of cyclin-dependent kinases. Apoptosis induction seems…	1	2.16945	1.55894	0	0	0.610501
TP53BP2	7159	control	Regulator that plays a central role in regulation of apoptosis and cell growth via its interactions. Regulates TP53 by enhancing the DNA binding and transactivation function of TP53 on the promoters of proapoptotic genes in vivo. Inhibits the ability of APPBP1 to conjugate NEDD8 to CUL1, and thereby decreases APPBP1 ability to induce apoptosis. Impedes cell cycle progression at G2/M. Its apoptosi…	1	5.66171	5.71527	1	1	-0.0535598
TP53I11	9537	control	Tumor protein p53-inducible protein 11	1	0.386667	0.0481966	0	0	0.338471
TP53I13	90313	control	May act as a tumor suppressor. Inhibits tumor cell growth, when overexpressed. {ECO:0000269|PubMed:14767535}.	1	0.617521	-0.568292	0	0	1.18581
TP53I3	9540	control	May be involved in the generation of reactive oxygen species (ROS). Has low NADPH-dependent beta-naphthoquinone reductase activity, with a preference for 1,2-beta-naphthoquinone over 1,4-beta-naphthoquinone. Has low NADPH-dependent diamine reductase activity (in vitro). {ECO:0000269|PubMed:19349281}.	1	-1.46097	-1.11165	0	0	-0.349319
TP53INP1	94241	control	Antiproliferative and proapoptotic protein involved in cell stress response which acts as a dual regulator of transcription and autophagy. Acts as a positive regulator of autophagy. In response to cellular stress or activation of autophagy, relocates to autophagosomes where it interacts with autophagosome-associated proteins GABARAP, GABARAPL1/L2, MAP1LC3A/B/C and regulates autophagy. Acts as an …	1	3.40247	2.74506	0	0	0.657418
TP53INP2	58476	control	Dual regulator of transcription and autophagy. Positively regulates autophagy and is required for autophagosome formation and processing. May act as a scaffold protein that recruits MAP1LC3A, GABARAP and GABARAPL2 and brings them to the autophagosome membrane by interacting with VMP1 where, in cooperation with the BECN1-PI3-kinase class III complex, they trigger autophagosome development. Acts as…	1	-0.371322	1.29025	0	0	-1.66157
TP53RK	112858	control	Component of the EKC/KEOPS complex that is required for the formation of a threonylcarbamoyl group on adenosine at position 37 (t(6)A37) in tRNAs that read codons beginning with adenine. The complex is probably involved in the transfer of the threonylcarbamoyl moiety of threonylcarbamoyl-AMP (TC-AMP) to the N6 group of A37. TP53RK has ATPase activity in the context of the EKC/KEOPS complex and li…	1	1.8891	2.41376	0	0	-0.524658
TP53TG3	24150	control	May play a significant role in p53/TP53-mediating signaling pathway.	1	-1.46592	-0.549794	0	0	-0.916129
TP53TG3(short)	24150	control	May play a significant role in p53/TP53-mediating signaling pathway.	1	-0.78871	-0.5667	0	0	-0.22201
TP53TG5	27296	control	May play a significant role in p53/TP53-mediating signaling pathway. {ECO:0000269|PubMed:10719363}.	1	6.59187	7.82852	1	1	-1.23665
TP63	8626	DNA repair	Acts as a sequence specific DNA binding transcriptional activator or repressor. The isoforms contain a varying set of transactivation and auto-regulating transactivation inhibiting domains thus showing an isoform specific activity. Isoform 2 activates RIPK4 transcription. May be required in conjunction with TP73/p73 for initiation of p53/TP53 dependent apoptosis in response to genotoxic insults a…	1	2.43861	2.81104	0	0	-0.372426
TP73	7161	control	Participates in the apoptotic response to DNA damage. Isoforms containing the transactivation domain are pro-apoptotic, isoforms lacking the domain are anti-apoptotic and block the function of p53 and transactivating p73 isoforms. May be a tumor suppressor protein. {ECO:0000269|PubMed:10203277, ECO:0000269|PubMed:11753569, ECO:0000269|PubMed:18174154}.	1	-0.980989	-1.10947	0	0	0.12848
TPT1	7178	control	Involved in calcium binding and microtubule stabilization.	0	0.573617	0.184683	0	0	0.388934
TPT1(short)	7178	control	Involved in calcium binding and microtubule stabilization.	0	0.717821	0.773274	0	0	-0.0554528
TRAF6	7189	control	E3 ubiquitin ligase that, together with UBE2N and UBE2V1, mediates the synthesis of 'Lys-63'-linked-polyubiquitin chains conjugated to proteins, such as IKBKG, IRAK1, AKT1 and AKT2. Also mediates ubiquitination of free/unanchored polyubiquitin chain that leads to MAP3K7 activation. Leads to the activation of NF-kappa-B and JUN. May be essential for the formation of functional osteoclasts. Seems t…	0	3.47071	1.96624	0	0	1.50447
TREX1	84126	DNA repair	Major cellular 3'-to-5' DNA exonuclease which digests single-stranded DNA (ssDNA) and double-stranded DNA (dsDNA) with mismatched 3' termini. Prevents cell-intrinsic initiation of autoimmunity. Acts by metabolizing DNA fragments from endogenous retroelements, including L1, LTR and SINE elements. Unless degraded, these DNA fragments accumulate in the cytosol and activate the IFN-stimulatory DNA (I…	1	2.64767	9.91296	0	1	-7.26529
TREX1(isof)	84126	DNA repair	Major cellular 3'-to-5' DNA exonuclease which digests single-stranded DNA (ssDNA) and double-stranded DNA (dsDNA) with mismatched 3' termini. Prevents cell-intrinsic initiation of autoimmunity. Acts by metabolizing DNA fragments from endogenous retroelements, including L1, LTR and SINE elements. Unless degraded, these DNA fragments accumulate in the cytosol and activate the IFN-stimulatory DNA (I…	1	2.36124	1.69786	0	0	0.663383
TREX1(short)	84126	DNA repair	Major cellular 3'-to-5' DNA exonuclease which digests single-stranded DNA (ssDNA) and double-stranded DNA (dsDNA) with mismatched 3' termini. Prevents cell-intrinsic initiation of autoimmunity. Acts by metabolizing DNA fragments from endogenous retroelements, including L1, LTR and SINE elements. Unless degraded, these DNA fragments accumulate in the cytosol and activate the IFN-stimulatory DNA (I…	1	0.396811	-0.39006	0	0	0.786871
UBB	7314	control	Ubiquitin is encoded by 4 different genes. UBA52 and RPS27A genes code for a single copy of ubiquitin fused to the ribosomal proteins L40 and S27a, respectively. UBB and UBC genes code for a polyubiquitin precursor with exact head to tail repeats, the number of repeats differ between species and strains.	0	2.15567	2.69155	0	0	-0.535886
UBD	10537	control	Ubiquitin-like protein modifier which can be covalently attached to target protein and subsequently leads to their degradation by the 26S proteasome, in a NUB1L-dependent manner. Probably functions as a survival factor. Conjugation ability activated by UBA6. Promotes the expression of the proteasome subunit beta type-9 (PSMB9/LMP2). Regulates TNF-alpha-induced and LPS-mediated activation of the c…	0	-0.40123	-0.952266	0	0	0.551036
UBE2I	7329	DNA repair	Accepts the ubiquitin-like proteins SUMO1, SUMO2, SUMO3 and SUMO4 from the UBLE1A-UBLE1B E1 complex and catalyzes their covalent attachment to other proteins with the help of an E3 ligase such as RANBP2 or CBX4. Can catalyze the formation of poly-SUMO chains. Necessary for sumoylation of FOXL2 and KAT5. Essential for nuclear architecture and chromosome segregation. Sumoylates p53/TP53 at 'Lys-386…	1	2.00631	2.15094	0	0	-0.144631
UBL3	5412	control	Ubiquitin-like protein 3	0	-1.27276	-1.61501	0	0	0.342243
UBL4A	8266	control	Component of the BAT3 complex, a multiprotein complex involved in the post-translational delivery of tail-anchored (TA) membrane proteins to the endoplasmic reticulum membrane. TA membrane proteins, also named type II transmembrane proteins, contain a single C-terminal transmembrane region. The complex acts by facilitating TA proteins capture by ASNA1/TRC40: it is recruited to ribosomes synthesiz…	0	0.0736894	-0.124224	0	0	0.197914
UBL4B	164153	control	Positive regulation of protein targeting to mitochondrion	0	-1.35617	-1.23157	0	0	-0.124603
UBL5	59286	control	Ubiquitin-like protein 5	0	-0.901302	-1.42268	0	0	0.52138
UBL7	84993	control	Bone marrow stromal cell ubiquitin-like protein	0	-0.457976	-0.372446	0	0	-0.0855301
UBTD2	92181	control	Dendritic cell-derived ubiquitin-like protein	0	1.15291	1.02596	0	0	0.126954
UCHL1	7345	control	Ubiquitin-protein hydrolase involved both in the processing of ubiquitin precursors and of ubiquitinated proteins. This enzyme is a thiol protease that recognizes and hydrolyzes a peptide bond at the C-terminal glycine of ubiquitin. Also binds to free monoubiquitin and may prevent its degradation in lysosomes. The homodimer may have ATP-independent ubiquitin ligase activity. {ECO:0000269|PubMed:1…	0	-1.0305	-0.436152	0	0	-0.594351
UIMC1	51720	DNA repair	Ubiquitin-binding protein that specifically recognizes and binds 'Lys-63'-linked ubiquitin. Plays a central role in the BRCA1-A complex by specifically binding 'Lys-63'-linked ubiquitinated histones H2A and H2AX at DNA lesions sites, leading to target the BRCA1-BARD1 heterodimer to sites of DNA damage at double-strand breaks (DSBs). The BRCA1-A complex also possesses deubiquitinase activity that …	1	-0.143605	-0.0880206	0	0	-0.0555846
UNG	7374	DNA repair	Excises uracil residues from the DNA which can arise as a result of misincorporation of dUMP residues by DNA polymerase or due to deamination of cytosine.	1	0.479848	1.04933	0	0	-0.569481
USP1	7398	DNA repair	Negative regulator of DNA damage repair which specifically deubiquitinates monoubiquitinated FANCD2. Also involved in PCNA-mediated translesion synthesis (TLS) by deubiquitinating monoubiquitinated PCNA. Has almost no deubiquitinating activity by itself and requires the interaction with WDR48 to have a high activity. {ECO:0000269|PubMed:15694335, ECO:0000269|PubMed:16531995, ECO:0000269|PubMed:18…	1	3.55197	2.49369	0	0	1.05828
USP12	219333	control	Deubiquitinating enzyme. Has almost no deubiquitinating activity by itself and requires the interaction with WDR48 to have a high activity. Not involved in deubiquitination of monoubiquitinated FANCD2. {ECO:0000269|PubMed:19075014}.	0	-0.280081	-0.319727	0	0	0.0396467
USP14	9097	control	Proteasome-associated deubiquitinase which releases ubiquitin from the proteasome targeted ubiquitinated proteins. Ensures the regeneration of ubiquitin at the proteasome. Is a reversibly associated subunit of the proteasome and a large fraction of proteasome-free protein exists within the cell. Required for the degradation of the chemokine receptor CXCR4 which is critical for CXCL12-induced cell…	0	-3.10515	-3.30221	0	0	0.197055
USP28	57646	DNA repair	Deubiquitinase involved in DNA damage response checkpoint and MYC proto-oncogene stability. Involved in DNA damage induced apoptosis by specifically deubiquitinating proteins of the DNA damage pathway such as CLSPN. Also involved in G2 DNA damage checkpoint, by deubiquitinating CLSPN, and preventing its degradation by the anaphase promoting complex/cyclosome (APC/C). In contrast, it does not deub…	1	-1.05233	-1.00404	0	0	-0.0482889
v-SRC	NA	control	Tyrosine-protein kinase transforming protein Src	0	1.5912	1.51204	0	0	0.079157
VCP	7415	DNA repair	Necessary for the fragmentation of Golgi stacks during mitosis and for their reassembly after mitosis. Involved in the formation of the transitional endoplasmic reticulum (tER). The transfer of membranes from the endoplasmic reticulum to the Golgi apparatus occurs via 50-70 nm transition vesicles which derive from part-rough, part-smooth transitional elements of the endoplasmic reticulum (tER). V…	1	-1.4392	-1.3231	0	0	-0.116099
WAPAL	23063	DNA repair	Regulator of sister chromatid cohesion in mitosis which negatively regulates cohesin association with chromatin. Involved in both sister chromatid cohesion during interphase and sister-chromatid resolution during early stages of mitosis. Couples DNA replication to sister chromatid cohesion. Cohesion ensures that chromosome partitioning is accurate in both meiotic and mitotic cells and plays an im…	1	0.301374	0.375042	0	0	-0.0736678
WDR20	91833	control	WD repeat-containing protein 20, Regulator of deubiquitinating complexes. Activates deubiquitinating activity of complexes containing USP12	0	-1.0462	-0.206404	0	0	-0.839794
WDR20(short)	91833	control	WD repeat-containing protein 20, Regulator of deubiquitinating complexes. Activates deubiquitinating activity of complexes containing USP12	0	0.042745	0.182471	0	0	-0.139726
WDR33	55339	control	Essential for both cleavage and polyadenylation of pre-mRNA 3' ends. {ECO:0000269|PubMed:19217410}.	1	-0.205616	-0.501291	0	0	0.295675
WDR48	57599	DNA repair	Regulator of deubiquitinating complexes. Acts as a strong activator of USP1 by enhancing the USP1-mediated deubiquitination of FANCD2; USP1 being almost inactive by itself. Also activates deubiquitinating activity of complexes containing USP12 and USP46, respectively. Activates deubiquitination by increasing the catalytic turnover without increasing the affinity of deubiquitinating enzymes for th…	1	-0.124224	0.338342	0	0	-0.462567
WRNIP1	56897	DNA repair	Functions as a modulator for initiation or reinitiation events during DNA polymerase delta-mediated DNA synthesis. Has an intrinsic ATPase activity that functions as a sensor of DNA damage or of arrested replication forks and regulates the extent of DNA synthesis. {ECO:0000269|PubMed:15670210}.	1	10.238	7.87624	1	1	2.36181
XAB2	56949	DNA repair	Involved in transcription-coupled repair (TCR), transcription and pre-mRNA splicing. {ECO:0000269|PubMed:10944529, ECO:0000269|PubMed:17981804}.	1	-1.50014	-1.78949	0	0	0.289349
XPA	7507	DNA repair	Involved in DNA excision repair. Initiates repair by binding to damaged sites with various affinities, depending on the photoproduct and the transcriptional state of the region. Required for UV-induced CHEK1 phosphorylation and the recruitment of CEP164 to cyclobutane pyrimidine dimmers (CPD), sites of DNA damage after UV irradiation. {ECO:0000269|PubMed:19197159}.	1	7.19727	6.19898	1	1	0.998286
XPC	7508	DNA repair	Involved in global genome nucleotide excision repair (GG-NER) by acting as damage sensing and DNA-binding factor component of the XPC complex. Has only a low DNA repair activity by itself which is stimulated by RAD23B and RAD23A. Has a preference to bind DNA containing a short single-stranded segment but not to damaged oligonucleotides. This feature is proposed to be related to a dynamic sensor X…	1	15.0323	14.9071	1	1	0.12511
XRCC1	7515	DNA repair	Corrects defective DNA strand-break repair and sister chromatid exchange following treatment with ionizing radiation and alkylating agents.	1	12.4505	13.5799	1	1	-1.12933
XRCC2	7516	DNA repair	Involved in the homologous recombination repair (HRR) pathway of double-stranded DNA, thought to repair chromosomal fragmentation, translocations and deletions. Part of the Rad21 paralog protein complex BCDX2 which acts in the BRCA1-BRCA2-dependent HR pathway. Upon DNA damage, BCDX2 acts downstream of BRCA2 recruitment and upstream of RAD51 recruitment. BCDX2 binds predominantly to the intersecti…	1	-0.7211	-0.0606773	0	0	-0.660422
XRCC3	7517	DNA repair	Involved in the homologous recombination repair (HRR) pathway of double-stranded DNA, thought to repair chromosomal fragmentation, translocations and deletions. Part of the RAD21 paralog protein complex CX3 which acts in the BRCA1-BRCA2-dependent HR pathway. Upon DNA damage, CX3 acts downstream of RAD51 recruitment; the complex binds predominantly to the intersection of the four duplex arms of th…	1	8.44433	8.57057	1	1	-0.126237
XRCC4	7518	DNA repair	Involved in DNA non-homologous end joining (NHEJ) required for double-strand break repair and V(D)J recombination. Binds to DNA and to DNA ligase IV (LIG4). The LIG4-XRCC4 complex is responsible for the NHEJ ligation step, and XRCC4 enhances the joining activity of LIG4. Binding of the LIG4-XRCC4 complex to DNA ends is dependent on the assembly of the DNA-dependent protein kinase complex DNA-PK t…	1	-2.46527	-2.13929	0	0	-0.325977
XRCC5	7520	DNA repair	Single-stranded DNA-dependent ATP-dependent helicase. Has a role in chromosome translocation. The DNA helicase II complex binds preferentially to fork-like ends of double-stranded DNA in a cell cycle-dependent manner. It works in the 3'-5' direction. Binding to DNA may be mediated by XRCC6. Involved in DNA non-homologous end joining (NHEJ) required for double-strand break repair and V(D)J recombi…	1	19.9908	18.6168	1	1	1.374
XRCC6	2547	DNA repair	Single-stranded DNA-dependent ATP-dependent helicase. Has a role in chromosome translocation. The DNA helicase II complex binds preferentially to fork-like ends of double-stranded DNA in a cell cycle-dependent manner. It works in the 3'-5' direction. Binding to DNA may be mediated by XRCC6. Involved in DNA non-homologous end joining (NHEJ) required for double-strand break repair and V(D)J recombi…	1	17.6487	18.6845	1	1	-1.03579
XRCC6BP1	91419	DNA repair	Mitochondrial inner membrane protease ATP23 homolog	1	0.696156	0.91879	0	0	-0.222634
XRCC6BP1(short)	91419	DNA repair	Mitochondrial inner membrane protease ATP23 homolog	1	-1.23086	-0.186709	0	0	-1.04415
ZBTB16	7704	control	Probable transcription factor. May play a role in myeloid maturation and in the development and/or maintenance of other differentiated tissues. Probable substrate-recognition component of an E3 ubiquitin-protein ligase complex which mediates the ubiquitination and subsequent proteasomal degradation of target proteins. {ECO:0000269|PubMed:14528312}.	1	-1.13649	-1.55565	0	0	0.419167
ZBTB17	7709	control	Transcription factor that can function as an activator or repressor depending on its binding partners, and by targeting negative regulators of cell cycle progression. Plays a critical role in early lymphocyte development, where it is essential to prevent apoptosis in lymphoid precursors, allowing them to survive in response to IL7 and undergo proper lineage commitment. Has been shown to bind to t…	1	1.579	8.96314	0	1	-7.38414
ZBTB32	27033	control	DNA-binding protein that binds to the to a 5'-TGTACAGTGT-3' core sequence. May function as a transcriptional transactivator and transcriptional repressor. Probably exerts its repressor effect by preventing GATA3 from binding to DNA. May play a role in regulating the differentiation and activation of helper T-cells (By similarity). {ECO:0000250}.	1	2.18991	2.99621	0	0	-0.806299
ZNF24	7572	control	Transcription factor required for myelination of differentiated oligodendrocytes. Required for the conversion of oligodendrocytes from the premyelinating to the myelinating state. In the developing central nervous system (CNS), involved in the maintenance in the progenitor stage by promoting the cell cycle. Specifically binds to the 5'-TCAT-3' DNA sequence (By similarity). Has transcription repre…	1	0.886243	10.5883	0	1	-9.70202
ZNF276	92822	control	May be involved in transcriptional regulation.	1	2.78437	7.24648	0	1	-4.46211
ZNF276(short)	92822	control	May be involved in transcriptional regulation.	1	-1.33115	-1.15303	0	0	-0.178118
ZNHIT3	9326	control	Thyroid hormone receptor interactor 3	1	-0.790381	-1.13713	0	0	0.346749
ZRANB3	84083	DNA repair	DNA annealing helicase and endonuclease required to maintain genome stability at stalled or collapsed replication forks by facilitating fork restart and limiting inappropriate recombination that could occur during template switching events. Recruited to the sites of stalled DNA replication by polyubiquitinated PCNA and acts as a structure-specific endonuclease that cleaves the replication fork D-…	1	7.25142	7.14804	1	1	0.103382

## Sheet: S3 - P Values
Figure 2B	Mean Difference	Adjusted p-value	Summary
no oligo vs. duplex 0.32pmol	1.898	>0.9999	ns
no oligo vs. duplex 1pmol	-3.158	>0.9999	ns
no oligo vs. triplex 0.32pmol	-33.2	0.001	**
no oligo vs. triplex 1pmol	-58.66	<0.0001	****
duplex 0.32pmol vs. duplex 1pmol	-5.056	>0.9999	ns
duplex 0.32pmol vs. triplex 0.32pmol	-35.1	0.0005	***
duplex 0.32pmol vs. triplex 1pmol	-60.56	<0.0001	****
duplex 1pmol vs. triplex 0.32pmol	-30.04	0.0105	*
duplex 1pmol vs. triplex 1pmol	-55.5	<0.0001	****
triplex 0.32pmol vs. triplex 1pmol	-25.46	0.0254	*
Figure 2C	Mean Difference	Adjusted p-value	Summary
no oligo vs. duplex 0.32pmol	-1.832	>0.9999	ns
no oligo vs. duplex 1pmol	-2.687	>0.9999	ns
no oligo vs. triplex 0.32pmol	0.01842	>0.9999	ns
no oligo vs. triplex 1pmol	-5.382	>0.9999	ns
duplex 0.32pmol vs. duplex 1pmol	-0.8556	>0.9999	ns
duplex 0.32pmol vs. triplex 0.32pmol	1.85	>0.9999	ns
duplex 0.32pmol vs. triplex 1pmol	-3.55	>0.9999	ns
duplex 1pmol vs. triplex 0.32pmol	2.706	>0.9999	ns
duplex 1pmol vs. triplex 1pmol	-2.694	>0.9999	ns
triplex 0.32pmol vs. triplex 1pmol	-5.4	>0.9999	ns
Figure 2D	R squared	P value	Equation
Simple linear regression and best-fit analysis	0.7928	<0.0001	Y = 0.9152*X + 0.1134
Figure 3C	Mean Difference	Adjusted p-value	Summary
XPA	1.066	<0.0001	****
RPA2	4.259	<0.0001	****
Background	-0.0778	0.4731	ns
GFP	-0.02832	0.9998	ns
Figure 3D	R squared	P value	Equation
Simple linear regression and best-fit analysis	0.9241	<0.0001	Y = 0.9299*X + 0.4487
Figure 3F	Mean Difference	Adjusted p-value	Summary
GFP	0.05207	0.822382	ns
BLM	-7.733	3e-06	****
RAD52	-4.662	<0.000001	****
GADD45A	-4.526	6.9e-05	****
PARP16	-3.508	3e-06	****
TOP3A	-2.026	1.4e-05	****
XPA	-1.499	7e-06	****
MUS81	-1.38	2e-06	****
XPC	-1.107	0.000464	***
Figure 4B	Mean Difference	Adjusted p-value	Summary
Mock-IgG vs. PNA-IgG	-0.7298	0.3086	ns
Mock-IgG vs. Mock-α-FLAG	-0.6539	0.4059	ns
Mock-IgG vs. PNA-α-FLAG	-0.9377	0.1222	ns
PNA-IgG vs. Mock-α-FLAG	0.07593	0.9979	ns
PNA-IgG vs. PNA-α-FLAG	-0.2079	0.9594	ns
Mock-α-FLAG vs. PNA-α-FLAG	-0.2838	0.9048	ns
XPA
Mock-IgG vs. PNA-IgG	0.2855	0.9033	ns
Mock-IgG vs. Mock-α-FLAG	-0.1848	0.9709	ns
Mock-IgG vs. PNA-α-FLAG	-1.68	0.0008	***
PNA-IgG vs. Mock-α-FLAG	-0.4703	0.6755	ns
PNA-IgG vs. PNA-α-FLAG	-1.965	<0.0001	****
Mock-α-FLAG vs. PNA-α-FLAG	-1.495	0.0036	**
TOP3A
Mock-IgG vs. PNA-IgG	-0.9168	0.1356	ns
Mock-IgG vs. Mock-α-FLAG	-1.087	0.0544	ns
Mock-IgG vs. PNA-α-FLAG	-2.538	<0.0001	****
PNA-IgG vs. Mock-α-FLAG	-0.17	0.9771	ns
PNA-IgG vs. PNA-α-FLAG	-1.621	0.0013	**
Mock-α-FLAG vs. PNA-α-FLAG	-1.451	0.0049	**
RAD52
Mock-IgG vs. PNA-IgG	-0.6123	0.5861	ns
Mock-IgG vs. Mock-α-FLAG	-1.593	0.0082	**
Mock-IgG vs. PNA-α-FLAG	-3.616	<0.0001	****
PNA-IgG vs. Mock-α-FLAG	-0.9809	0.1866	ns
PNA-IgG vs. PNA-α-FLAG	-3.003	<0.0001	****
Mock-α-FLAG vs. PNA-α-FLAG	-2.022	0.0005	***
XRCC5
Mock-IgG vs. PNA-IgG	-0.2968	0.8928	ns
Mock-IgG vs. Mock-α-FLAG	-0.7999	0.2322	ns
Mock-IgG vs. PNA-α-FLAG	-5.606	<0.0001	****
PNA-IgG vs. Mock-α-FLAG	-0.5031	0.6269	ns
PNA-IgG vs. PNA-α-FLAG	-5.31	<0.0001	****
Mock-α-FLAG vs. PNA-α-FLAG	-4.806	<0.0001	****
Supplementary Figure S1	R squared	P value	Equation
Duplex and both duplex and triplex	0.6745	<0.0001	Y = 1.089*X - 1.018
TFO-Triplex	0.1785	0.2573	Y = -0.2425*X + 12.96
Supplementary Figure S5	R squared	P value	Equation
Simple linear regression and best-fit analysis (Triplex)	0.9301	<0.0001	Y = 0.9375*X + 0.9122
Simple linear regression and best-fit analysis (Duplex)	0.8948	<0.0001	Y = 0.9315*X + 0.7590
Supplementary Figure S6	Mean Difference	Adjusted p-value	Summary
Duplex
no chromatin association vs. chromatin associated controls	-144.54	0.8132	ns
no chromatin association vs. DNA repair factors	-60.2	0.0006	***
chromatin associated controls vs. DNA repair factors	-34.32	0.2992	ns
Triplex
no chromatin association vs. chromatin associated controls	-8.441	>0.9999	ns
no chromatin association vs. DNA repair factors	-50.12	0.0051	**
chromatin associated controls vs. DNA repair factors	-41.68	0.1259	ns
Supplementary Figure S9	Mean Difference	Adjusted p-value	Summary
XPA	-0.1499	0.137401	ns
TOP3A	-0.1931	0.533645	ns
RAD52	-0.2129	0.376966	ns
KU80	-2.328	0.122587	ns
